# Supplementary material for: 4-[(2,4-Dimethyl­thia­zol-5-yl)meth­yl]-4-hydr­oxy-2-methyl­isoquinoline-1,3(2H,4H)-dione
Source: Acta Crystallogr Sect E Struct Rep Online. 2010 Mar 27;66(Pt 4):o940–1. doi: 10.1107/S1600536810010469 (PMC2984028; doi:10.1107/S1600536810010469)
Supplement: Supplementary file 2 [file e-66-0o940-Isup2.hkl]

# 
# h,k,l, Fc-squared, Fo-squared, sigma(Fo-squared) and status flag 
# 
data_I
_shelx_title ' mo_z8m in P2(1)/c (100K)' 
_shelx_refln_list_code          4 
_shelx_F_calc_maximum       86.43 
_exptl_crystal_F_000       664.00 
_reflns_d_resolution_high  0.6614 
 
loop_ 
 _symmetry_equiv_pos_as_xyz 
 'x, y, z' 
 '-x, y+1/2, -z+1/2' 
 '-x, -y, -z' 
 'x, -y-1/2, z-1/2' 
 
_cell_length_a    10.2424 
_cell_length_b    15.0438 
_cell_length_c     9.4786 
_cell_angle_alpha  90.000 
_cell_angle_beta   92.839 
_cell_angle_gamma  90.000 
 
_shelx_F_squared_multiplier     1.000 
 
loop_ 
 _refln_index_h 
 _refln_index_k 
 _refln_index_l 
 _refln_F_squared_calc 
 _refln_F_squared_meas 
 _refln_F_squared_sigma 
 _refln_observed_status 
   2   0   0     2922.05     3105.97     81.47 o 
   3   0   0       91.69       86.55      3.33 o 
   4   0   0     3015.67     3369.02     42.83 o 
   5   0   0        0.88        0.31      0.36 o 
   6   0   0      470.63      484.02      6.39 o 
   7   0   0     1617.57     1606.96     19.13 o 
   8   0   0      218.77      250.89      4.50 o 
   9   0   0       69.14       60.18      2.04 o 
  10   0   0       50.79       63.85      2.77 o 
  11   0   0      382.88      392.72      9.03 o 
  12   0   0      130.74      152.51     15.06 o 
  13   0   0       32.48       31.08      4.07 o 
  14   0   0       90.78       90.49      6.14 o 
  15   0   0       76.25       63.49      5.85 o 
   2   1   0     1075.97     1166.37     22.05 o 
   3   1   0      415.06      443.66      6.23 o 
   4   1   0     1197.67     1252.81     13.48 o 
   5   1   0      459.87      550.93      5.18 o 
   6   1   0     3308.74     3505.01     31.70 o 
   7   1   0        0.88        0.71      0.42 o 
   8   1   0        6.71        7.13      0.62 o 
   9   1   0      274.78      244.07      3.42 o 
  10   1   0       32.80       31.15      1.91 o 
  11   1   0      307.43      296.90      6.15 o 
  12   1   0      179.87      182.58      4.67 o 
  13   1   0      147.28      145.44      4.07 o 
  14   1   0      199.88      193.52      6.51 o 
  15   1   0       37.80       35.37      3.27 o 
   0   2   0      574.13      684.50     18.57 o 
   2   2   0     1234.44     1265.43     26.14 o 
   3   2   0      313.73      340.07      5.73 o 
   4   2   0     4239.95     4438.67     65.40 o 
   5   2   0      529.75      568.72      6.04 o 
   6   2   0      401.49      442.77      5.07 o 
   7   2   0     2129.37     2218.72     22.06 o 
   8   2   0      169.09      164.19      2.38 o 
   9   2   0      138.24      125.80      2.31 o 
  10   2   0      111.96      121.01      2.78 o 
  11   2   0      212.85      232.71      4.71 o 
  12   2   0      478.03      469.92      8.92 o 
  13   2   0       18.26       20.87      1.89 o 
  14   2   0       77.18       80.07      3.21 o 
  15   2   0       80.45       78.29      4.22 o 
   1   3   0     1749.00     1807.40     50.43 o 
   2   3   0      531.26      495.67      7.83 o 
   3   3   0      131.93      156.35      5.92 o 
   4   3   0     1234.49     1316.02     17.39 o 
   5   3   0      552.87      618.81      7.13 o 
   6   3   0     1152.37     1214.66     11.58 o 
   7   3   0        9.44       11.29      0.72 o 
   8   3   0      116.51      113.57      2.08 o 
   9   3   0       97.98       90.02      2.09 o 
  10   3   0     1291.00     1318.22     16.53 o 
  11   3   0      544.23      556.20      8.11 o 
  12   3   0        0.07        1.24      1.11 o 
  13   3   0       64.35       68.48      4.12 o 
  14   3   0      159.05      154.94      4.46 o 
  15   3   0       67.29       73.30      3.19 o 
   0   4   0     2089.64     2260.31     60.23 o 
   1   4   0      240.16      257.33      5.69 o 
   2   4   0       52.41       48.95      2.38 o 
   3   4   0      460.24      456.52     10.28 o 
   4   4   0      291.08      266.29      4.88 o 
   5   4   0      824.33     1004.46     11.09 o 
   6   4   0       70.48       85.52      1.51 o 
   7   4   0      225.69      232.47      3.60 o 
   8   4   0      210.39      198.83      3.21 o 
   9   4   0        2.84        2.56      0.70 o 
  10   4   0      425.89      416.88      7.27 o 
  11   4   0      861.33      880.52     11.81 o 
  12   4   0       11.00       10.35      1.37 o 
  13   4   0       18.23       17.39      1.84 o 
  14   4   0       41.98       35.58      3.97 o 
  15   4   0       17.13       16.32      2.49 o 
   1   5   0      262.64      263.93     16.65 o 
   2   5   0      759.33      868.34     13.46 o 
   3   5   0      271.84      255.26      4.50 o 
   4   5   0      316.01      276.10      4.35 o 
   5   5   0      102.71       94.81      2.08 o 
   6   5   0       39.37       37.05      1.48 o 
   7   5   0       63.41       56.25      1.44 o 
   8   5   0      284.34      294.48      4.20 o 
   9   5   0      512.17      476.14      6.93 o 
  10   5   0      340.00      360.84      5.16 o 
  11   5   0       36.04       35.45      1.78 o 
  12   5   0       24.60       27.10      1.80 o 
  13   5   0      223.97      230.76      7.11 o 
  14   5   0        0.58       -2.45      1.59 o 
  15   5   0       31.21       29.57      3.07 o 
   0   6   0        7.29       10.43      1.55 o 
   1   6   0     2037.58     2315.29     61.86 o 
   2   6   0       99.43      113.17      2.18 o 
   3   6   0     1152.34     1318.33     15.37 o 
   4   6   0      410.82      410.78      6.11 o 
   5   6   0        2.57        5.91      0.59 o 
   6   6   0        1.13        1.08      0.94 o 
   7   6   0       14.33       10.87      0.71 o 
   8   6   0       15.31       10.54      1.24 o 
   9   6   0        6.33        2.80      0.71 o 
  10   6   0      377.99      387.08      5.05 o 
  11   6   0     1567.97     1577.88     22.40 o 
  12   6   0        0.43       -0.54      1.68 o 
  13   6   0       29.32       28.21      2.45 o 
  14   6   0       40.28       39.47      3.59 o 
   1   7   0      152.54      113.43      4.74 o 
   2   7   0     1983.31     2205.52     33.71 o 
   3   7   0      265.63      328.29      4.13 o 
   4   7   0      203.31      207.48      3.51 o 
   5   7   0      939.79      905.34     13.82 o 
   6   7   0        1.75        4.47      1.26 o 
   7   7   0       13.88       13.26      1.37 o 
   8   7   0       15.28       14.57      1.33 o 
   9   7   0       25.27       35.54      2.38 o 
  10   7   0       12.58       14.01      1.52 o 
  11   7   0       18.61       19.35      2.19 o 
  12   7   0       16.75       18.44      1.85 o 
  13   7   0        8.89        8.82      1.95 o 
  14   7   0        6.17        7.03      2.16 o 
   0   8   0     5443.24     5903.02    156.05 o 
   1   8   0      246.81      225.19      5.91 o 
   2   8   0      898.78     1019.69     15.81 o 
   3   8   0       44.35       77.81      1.89 o 
   4   8   0     2726.47     2803.37     51.29 o 
   5   8   0      605.16      635.56     10.35 o 
   6   8   0      152.13      136.68      5.37 o 
   7   8   0      676.51      685.49     13.22 o 
   8   8   0      156.93      170.67      4.66 o 
   9   8   0        3.07        0.71      0.98 o 
  10   8   0      173.61      180.84      4.45 o 
  11   8   0       59.27       59.24      3.25 o 
  12   8   0      255.21      251.34      6.79 o 
  13   8   0       63.97       68.84      3.59 o 
  14   8   0        0.25       -1.18      1.87 o 
   1   9   0      241.54      273.76      7.08 o 
   2   9   0      250.46      257.38      4.14 o 
   3   9   0        1.47        0.42      0.60 o 
   5   9   0      241.57      107.81      4.96 o 
   6   9   0     1573.27     1592.66     25.30 o 
   7   9   0      720.02      709.30     10.79 o 
   8   9   0      109.20       91.51      2.79 o 
   9   9   0      409.93      406.29      7.36 o 
  10   9   0      138.62      151.30      5.33 o 
  11   9   0      217.12      217.80      5.29 o 
  12   9   0        7.00        7.48      2.76 o 
  13   9   0       84.57       83.87      4.24 o 
  14   9   0        1.60       -0.70      1.86 o 
   0  10   0     2240.76     2087.02     57.79 o 
   1  10   0        3.00        4.85      1.24 o 
   2  10   0     1180.20     1213.51     16.47 o 
   3  10   0     1847.41     1854.38     25.18 o 
   4  10   0     1301.82     1196.50     49.49 o 
   5  10   0       37.43       38.21      2.00 o 
   6  10   0      618.99      601.63     10.87 o 
   7  10   0       87.23      100.53      3.33 o 
   8  10   0     2131.45     2023.92     27.74 o 
   9  10   0       10.88        8.24      1.29 o 
  10  10   0       55.64       57.09      3.47 o 
  11  10   0      322.73      324.45      6.83 o 
  12  10   0      640.09      664.43     13.43 o 
  13  10   0       33.99       37.63      3.16 o 
   1  11   0      337.07      324.72      8.44 o 
   2  11   0     1957.03     2024.07     28.56 o 
   3  11   0       21.63       23.44      1.33 o 
   4  11   0       48.85       43.05      1.65 o 
   5  11   0       12.91       14.82      1.27 o 
   6  11   0      747.03      705.51     12.50 o 
   7  11   0      724.27      652.65     12.04 o 
   8  11   0       23.45       26.09      2.71 o 
   9  11   0      580.37      540.05     12.39 o 
  10  11   0      645.30      644.93     14.14 o 
  11  11   0        0.29       -1.63      1.17 o 
  12  11   0        4.51        5.76      1.87 o 
  13  11   0       15.27       17.62      2.51 o 
   0  12   0        7.12        4.51      2.15 o 
   1  12   0      690.62      687.26     15.53 o 
   2  12   0       21.79       22.48      2.04 o 
   3  12   0     1260.48     1256.56     17.77 o 
   4  12   0     2360.22     2319.88     35.54 o 
   5  12   0      384.48      331.02      6.61 o 
   6  12   0       40.25       35.41      2.06 o 
   7  12   0      236.72      197.74      5.13 o 
   8  12   0        1.23        0.95      1.17 o 
   9  12   0       22.69       20.51      2.14 o 
  10  12   0       16.98       16.71      1.80 o 
  11  12   0      145.43      142.21      4.35 o 
  12  12   0       44.89       45.73      3.35 o 
  13  12   0      148.88      141.36      7.03 o 
   1  13   0       40.46       30.73      2.73 o 
   2  13   0     2069.38     2025.13     31.92 o 
   3  13   0      164.22      160.90      4.98 o 
   4  13   0      402.12      368.87      6.93 o 
   5  13   0      218.57      181.41      4.32 o 
   6  13   0      191.28      165.85      6.20 o 
   7  13   0       44.05       37.82      2.43 o 
   8  13   0      187.20      181.33      5.19 o 
   9  13   0      129.61      127.88      4.96 o 
  10  13   0       89.02       99.51      4.32 o 
  11  13   0       23.96       25.51      2.25 o 
  12  13   0       87.83       99.18      7.00 o 
   0  14   0     1888.46     1837.37     52.90 o 
   1  14   0      556.17      542.26     13.31 o 
   2  14   0      101.01       87.52      4.31 o 
   3  14   0      330.34      313.34      8.08 o 
   4  14   0      490.06      479.88      8.72 o 
   5  14   0       91.54       79.34      2.75 o 
   6  14   0      614.49      578.43     10.86 o 
   7  14   0        7.95        5.62      2.25 o 
   8  14   0       94.68       87.31      3.66 o 
   9  14   0        3.34        3.94      1.49 o 
  10  14   0       49.03       44.42      3.24 o 
  11  14   0       62.90       65.44      4.05 o 
  12  14   0        5.18        3.99      1.88 o 
   1  15   0       63.30       65.78      2.28 o 
   2  15   0       14.47       15.93      2.20 o 
   3  15   0      148.66      150.34      5.05 o 
   4  15   0       64.73       62.17      2.22 o 
   5  15   0      218.78      194.17      5.04 o 
   6  15   0       67.31       59.85      2.69 o 
   7  15   0       67.96       60.51      2.95 o 
   8  15   0       87.18       91.10      3.74 o 
   9  15   0        3.43        3.42      1.61 o 
  10  15   0      117.09      114.67      7.50 o 
  11  15   0       59.32       57.45      8.58 o 
   0  16   0       59.94       50.54      5.55 o 
   1  16   0      568.04      561.56     10.45 o 
   2  16   0      131.68      151.38      4.87 o 
   3  16   0       27.67       25.52      2.34 o 
   4  16   0       36.58       43.45      1.97 o 
   5  16   0        1.75        1.43      1.50 o 
   6  16   0       38.04       37.05      2.29 o 
   7  16   0       28.34       30.34      2.36 o 
   8  16   0       13.48       12.33      2.19 o 
   9  16   0       45.99       56.89      4.36 o 
  10  16   0       32.81       33.32      3.74 o 
   1  17   0       78.33       84.30      3.36 o 
   2  17   0      112.92      115.66      4.32 o 
   3  17   0      237.89      241.81     21.20 o 
   4  17   0      199.37      196.75      4.64 o 
   5  17   0      497.78      507.07      9.79 o 
   6  17   0        8.31        7.85      1.47 o 
   7  17   0       70.95       66.92      3.23 o 
   8  17   0       17.12       22.01      3.69 o 
   9  17   0       33.17       28.47      3.02 o 
  10  17   0       25.06       26.53      5.77 o 
   0  18   0     1049.55     1055.02     21.49 o 
   1  18   0      124.89      129.56      4.45 o 
   2  18   0       47.67       50.01      3.03 o 
   3  18   0      121.28      117.64      5.36 o 
   4  18   0       91.73       86.21      2.95 o 
   5  18   0      527.56      541.32     15.03 o 
   6  18   0      463.57      474.32      9.76 o 
   7  18   0        2.42        3.85      1.48 o 
   8  18   0      737.99      697.25     15.89 o 
   9  18   0        5.99        4.84      2.06 o 
   1  19   0       89.07       98.14      2.83 o 
   2  19   0      704.76      735.83     16.66 o 
   3  19   0       91.78      102.14      3.10 o 
   4  19   0        0.76        0.12      1.14 o 
   5  19   0       12.37        9.42      1.44 o 
   6  19   0      116.21      112.28      3.95 o 
   7  19   0        2.38        2.07      1.56 o 
   8  19   0      105.86      113.10      7.62 o 
   0  20   0      931.70     1023.76     27.67 o 
   1  20   0      272.79      288.57      6.61 o 
   2  20   0        2.59        4.38      1.09 o 
   3  20   0      398.25      395.55      7.94 o 
   4  20   0      662.09      640.67     11.94 o 
   5  20   0        4.09        1.85      2.77 o 
   6  20   0        0.33        0.13      1.42 o 
   7  20   0      176.27      168.63      5.88 o 
   1  21   0       50.36       51.36      2.53 o 
   2  21   0      930.00      987.94     16.87 o 
   3  21   0       24.75       28.96      2.02 o 
   4  21   0        2.21        2.17      2.17 o 
   5  21   0      279.89      264.56      7.20 o 
   0  22   0       12.78       16.94      2.52 o 
   1  22   0      123.23      131.58      9.36 o 
   2  22   0        0.75        1.95      1.26 o 
   3  22   0      150.63      154.89      5.48 o 
 -15   1   1       60.05       57.72      4.85 o 
 -14   1   1       29.58       29.15      2.89 o 
 -13   1   1      300.24      297.54      6.37 o 
 -12   1   1       25.09       22.01      1.78 o 
 -11   1   1      433.07      417.86      7.90 o 
 -10   1   1       32.28       38.56      1.84 o 
  -9   1   1      231.94      210.61      2.73 o 
  -8   1   1      338.09      370.90      4.00 o 
  -7   1   1      255.77      271.40      3.25 o 
  -6   1   1     3103.73     3490.84     29.88 o 
  -5   1   1     3716.77     4227.93     38.03 o 
  -4   1   1      576.35      629.81     10.86 o 
  -3   1   1      100.42      121.64      1.95 o 
  -1   1   1     1271.89     1332.16     35.29 o 
   1   1   1       30.90       33.13      0.97 o 
   2   1   1     2238.14     2589.42     56.16 o 
   3   1   1      945.14     1032.95     13.77 o 
   4   1   1     3046.48     3300.89     31.84 o 
   5   1   1       43.58       41.75      0.84 o 
   6   1   1      241.73      238.59      2.83 o 
   7   1   1     1266.16     1381.44     14.15 o 
   8   1   1      312.92      369.00      7.13 o 
   9   1   1      999.63     1010.87     11.59 o 
  10   1   1      411.53      431.56      7.09 o 
  11   1   1       17.02       15.28      1.23 o 
  12   1   1       30.48       27.64      1.99 o 
  13   1   1        9.06        6.64      1.70 o 
  14   1   1       25.31       20.40      2.60 o 
  15   1   1       48.46       46.66      3.61 o 
 -15   2   1      151.40      158.45      5.98 o 
 -14   2   1       24.50       25.48      2.11 o 
 -13   2   1        3.84        8.15      1.49 o 
 -12   2   1      324.32      324.85      6.78 o 
 -11   2   1      216.56      213.92      4.07 o 
 -10   2   1      186.91      178.65      3.75 o 
  -9   2   1      524.99      515.99      5.60 o 
  -8   2   1      908.95      906.94     10.70 o 
  -7   2   1      328.65      335.54      4.11 o 
  -6   2   1     1024.95     1119.06     19.05 o 
  -5   2   1      990.77     1066.77     14.88 o 
  -4   2   1       41.68       67.56      1.67 o 
  -3   2   1     3965.35     4155.76     62.25 o 
  -2   2   1        4.12        2.17      0.44 o 
  -1   2   1      143.93      131.44      3.09 o 
   1   2   1      596.36      549.96     10.64 o 
   2   2   1     1999.94     2092.53     31.14 o 
   3   2   1     2898.97     2926.50     43.54 o 
   4   2   1       79.98       72.34      1.38 o 
   5   2   1      880.47      933.46      7.94 o 
   6   2   1      791.90      860.65      7.91 o 
   7   2   1        0.22       -0.18      0.35 o 
   8   2   1     2483.02     2513.48     24.79 o 
   9   2   1        0.22        0.32      0.62 o 
  10   2   1       65.53       65.81      2.77 o 
  11   2   1       32.79       31.00      1.86 o 
  12   2   1       86.30       87.19      3.13 o 
  13   2   1      108.76      108.65      5.87 o 
  14   2   1       76.83       72.04      4.37 o 
  15   2   1      158.16      157.10      6.03 o 
 -15   3   1      199.25      207.79     13.47 o 
 -14   3   1        6.86        5.54      2.09 o 
 -13   3   1      422.61      431.76      8.53 o 
 -12   3   1       23.38       25.86      1.78 o 
 -11   3   1      557.75      552.12      8.05 o 
 -10   3   1       27.02       31.78      1.45 o 
  -9   3   1     1248.13     1174.54     14.70 o 
  -8   3   1       31.00       24.61      1.55 o 
  -7   3   1      227.74      212.39      2.94 o 
  -6   3   1       14.16        7.89      0.54 o 
  -5   3   1       23.45       20.28      0.77 o 
  -4   3   1      381.30      413.66      7.68 o 
  -3   3   1     4950.07     4813.08    337.85 o 
  -2   3   1     2640.71     2742.85     50.04 o 
  -1   3   1     1128.19     1135.03     17.70 o 
   0   3   1     1321.79     1442.48     21.95 o 
   1   3   1      293.45      313.74      4.89 o 
   2   3   1       11.41       22.84      2.92 o 
   4   3   1      539.83      562.59      7.91 o 
   5   3   1      115.97      102.90      1.46 o 
   6   3   1       27.89       24.18      0.67 o 
   7   3   1      251.91      267.06      3.14 o 
   8   3   1     1030.62     1111.85     11.56 o 
   9   3   1     2285.43     2254.30     24.52 o 
  10   3   1       16.06       16.09      1.27 o 
  11   3   1       29.83       24.02      1.71 o 
  12   3   1      300.80      299.64      7.38 o 
  13   3   1      132.01      134.09      4.16 o 
  14   3   1        3.86        3.25      1.47 o 
  15   3   1        4.37        2.01      1.42 o 
 -15   4   1       59.94       57.79      3.73 o 
 -14   4   1      805.62      804.77     14.07 o 
 -13   4   1      101.80       97.20      3.48 o 
 -12   4   1      279.70      280.54      5.52 o 
 -11   4   1       77.28       72.29      2.10 o 
 -10   4   1       21.83       21.54      1.26 o 
  -9   4   1      272.75      283.95      4.29 o 
  -8   4   1     1443.39     1360.50     15.19 o 
  -7   4   1     1728.32     1751.86     17.64 o 
  -6   4   1      158.92      190.17      2.98 o 
  -5   4   1     2845.21     2997.49     31.60 o 
  -4   4   1      436.88      445.50      5.73 o 
  -3   4   1     3116.95     3169.62     58.50 o 
   0   4   1      722.40      932.27     14.42 o 
   1   4   1     3516.21     3796.17     99.45 o 
   2   4   1      714.33      740.40      9.96 o 
   3   4   1       53.27       23.38      2.59 o 
   4   4   1     4114.33     4330.50     64.35 o 
   5   4   1      222.70      218.92      3.29 o 
   6   4   1       11.60       21.20      0.76 o 
   7   4   1      351.79      324.75      4.04 o 
   8   4   1      284.89      250.02      3.78 o 
   9   4   1      398.47      396.04      5.48 o 
  10   4   1      223.24      233.45      4.22 o 
  11   4   1      466.58      458.26      7.66 o 
  12   4   1       25.66       27.18      2.26 o 
  13   4   1       29.47       30.46      2.19 o 
  14   4   1      422.33      438.70     11.07 o 
  15   4   1       92.83       95.93      4.56 o 
 -15   5   1        6.66       10.07      2.25 o 
 -14   5   1       41.49       40.53      3.31 o 
 -13   5   1      201.50      207.84      4.67 o 
 -12   5   1        0.87        1.66      0.97 o 
 -11   5   1       17.77       22.44      1.36 o 
 -10   5   1      214.32      212.02      3.94 o 
  -9   5   1     2465.69     2488.46     26.89 o 
  -8   5   1      391.84      390.92      5.25 o 
  -7   5   1     1507.63     1498.43     15.23 o 
  -6   5   1       17.62       18.44      0.85 o 
  -5   5   1      152.29      130.60      2.48 o 
  -4   5   1     3416.62     3846.08     49.83 o 
  -3   5   1        2.68       10.52      0.67 o 
  -2   5   1     5118.79     4765.02    119.87 o 
  -1   5   1       70.77       87.28      1.77 o 
   0   5   1     1628.20     1732.76     26.32 o 
   1   5   1     1745.77     1831.51     33.49 o 
   2   5   1       49.62       83.00      1.72 o 
   3   5   1     1075.83     1233.39     23.04 o 
   4   5   1       51.12       78.57      4.99 o 
   5   5   1     5037.10     5249.83     74.83 o 
   6   5   1      657.34      780.49      8.89 o 
   7   5   1      424.63      413.25      4.87 o 
   8   5   1     1491.38     1504.11     15.39 o 
   9   5   1      933.85      957.69     11.29 o 
  10   5   1        5.63        7.33      1.01 o 
  11   5   1      223.74      235.92      5.22 o 
  12   5   1      258.19      275.83      6.14 o 
  13   5   1      940.68      931.20     25.93 o 
  14   5   1        0.95        4.16      1.99 o 
 -14   6   1       80.18       83.66      4.37 o 
 -13   6   1        7.03        7.33      1.69 o 
 -12   6   1      341.47      344.06      6.03 o 
 -11   6   1      471.12      470.34      6.46 o 
 -10   6   1      275.58      272.60      5.29 o 
  -9   6   1      402.59      400.58      6.06 o 
  -8   6   1     1360.23     1344.31     16.56 o 
  -7   6   1      221.38      192.13      3.27 o 
  -6   6   1       64.27       57.52      1.33 o 
  -5   6   1     2156.22     2294.60     26.97 o 
  -4   6   1        3.29        7.34      0.68 o 
  -3   6   1     3952.10     3970.06     74.52 o 
  -2   6   1     1753.39     1986.29     26.45 o 
  -1   6   1      857.14      890.64     22.94 o 
   0   6   1      151.80      207.77      7.25 o 
   1   6   1     3183.44     3466.83     65.19 o 
   2   6   1      549.64      562.11      7.48 o 
   3   6   1     1866.62     1963.19     23.70 o 
   4   6   1      208.57      203.25      6.56 o 
   5   6   1      824.36      981.12     15.84 o 
   6   6   1      110.29      104.52      2.53 o 
   7   6   1      453.49      423.92      6.96 o 
   8   6   1     1088.74     1066.42     12.33 o 
   9   6   1       12.66        8.21      1.37 o 
  10   6   1       87.19       88.30      2.59 o 
  11   6   1      319.61      330.02      6.49 o 
  12   6   1       63.40       66.40      6.67 o 
  13   6   1       37.21       34.09      2.84 o 
  14   6   1      328.73      319.34     10.73 o 
 -14   7   1       55.11       55.06      4.04 o 
 -13   7   1      226.41      242.79      6.08 o 
 -12   7   1      240.90      238.38      4.79 o 
 -11   7   1      854.86      876.98     15.95 o 
 -10   7   1       30.27       37.22      2.20 o 
  -9   7   1      214.27      179.78      4.17 o 
  -8   7   1      507.68      544.05      8.78 o 
  -7   7   1     1306.37     1201.83     16.88 o 
  -6   7   1      597.68      569.05      8.62 o 
  -5   7   1      228.84      229.12      3.56 o 
  -4   7   1       21.96       11.16      1.05 o 
  -3   7   1     5427.89     5763.19    368.47 o 
  -2   7   1       28.06       64.92      1.91 o 
  -1   7   1        2.28        8.23      0.79 o 
   0   7   1      326.23      340.59     11.32 o 
   1   7   1     1727.73     1894.59     36.54 o 
   2   7   1       52.83       53.84      0.93 o 
   3   7   1      313.52      345.01      5.02 o 
   4   7   1      688.34      759.06     12.32 o 
   5   7   1       25.41        9.78      1.55 o 
   6   7   1      165.75      172.64      4.13 o 
   7   7   1      854.80      851.55     12.48 o 
   8   7   1      455.17      481.95      8.00 o 
   9   7   1       90.17      105.27      3.30 o 
  10   7   1      751.88      769.07     12.20 o 
  11   7   1      462.84      448.05      8.09 o 
  12   7   1      762.69      775.30     12.61 o 
  13   7   1       40.41       36.56      2.79 o 
  14   7   1      191.68      201.05      7.73 o 
 -14   8   1        0.05       -0.23      1.54 o 
 -13   8   1       37.03       38.73      3.12 o 
 -12   8   1      245.19      238.52      6.49 o 
 -11   8   1       54.17       56.27      3.24 o 
 -10   8   1      209.39      199.98      4.71 o 
  -9   8   1      945.87      943.85     14.24 o 
  -8   8   1      184.58      184.22      4.13 o 
  -7   8   1      597.02      577.12      9.01 o 
  -6   8   1       88.40       88.91      3.10 o 
  -5   8   1     1368.53     1401.65     18.61 o 
  -4   8   1       44.49       43.99      2.00 o 
  -3   8   1      515.49      522.15      9.11 o 
  -2   8   1      908.22     1039.70     14.52 o 
  -1   8   1     1020.56     1080.73     15.66 o 
   0   8   1     2418.22     2733.94     52.24 o 
   1   8   1      762.26      811.84     24.27 o 
   2   8   1      382.98      452.03      5.69 o 
   3   8   1        0.09        0.43      0.30 o 
   4   8   1       27.42       36.44      3.41 o 
   5   8   1      330.84      344.23     24.81 o 
   6   8   1       18.43       21.31      1.90 o 
   7   8   1      156.82      155.13      3.95 o 
   8   8   1        9.70       12.17      1.69 o 
   9   8   1      128.10      121.02      3.41 o 
  10   8   1      482.70      492.85      8.71 o 
  11   8   1       31.19       35.25      2.37 o 
  12   8   1       22.75       22.19      2.45 o 
  13   8   1       12.77       12.39      2.02 o 
  14   8   1       48.14       56.66      3.55 o 
 -14   9   1       10.35       11.25      2.59 o 
 -13   9   1        0.53        1.39      1.71 o 
 -12   9   1       62.37       61.84      3.50 o 
 -11   9   1        3.88        1.34      1.19 o 
 -10   9   1       37.70       25.78      3.58 o 
  -9   9   1      377.68      408.24      7.40 o 
  -8   9   1     1080.90     1055.60     15.44 o 
  -7   9   1      238.75      218.98      4.40 o 
  -6   9   1      450.99      424.63      8.12 o 
  -5   9   1      216.09      203.93      4.13 o 
  -4   9   1       58.16       57.07      1.58 o 
  -3   9   1        7.39        2.42      0.63 o 
  -2   9   1      125.84      175.29      4.72 o 
  -1   9   1       38.48       42.09      1.19 o 
   0   9   1      402.26      383.08      9.16 o 
   1   9   1      424.14      474.67     10.85 o 
   2   9   1      339.24      336.15      5.76 o 
   3   9   1        0.21        0.11      0.44 o 
   4   9   1       31.12       12.80      1.70 o 
   5   9   1      622.10      666.18     14.31 o 
   6   9   1       11.15        7.98      1.53 o 
   7   9   1      344.36      330.08      7.02 o 
   8   9   1       15.95       16.83      1.48 o 
   9   9   1        3.91        2.36      1.09 o 
  10   9   1      331.55      329.16      9.27 o 
  11   9   1      116.12      126.56      4.39 o 
  12   9   1      403.42      413.85      9.49 o 
  13   9   1       63.75       67.81      4.39 o 
  14   9   1       27.90       27.28      2.67 o 
 -13  10   1      192.21      200.80      6.32 o 
 -12  10   1        2.87        3.92      2.02 o 
 -11  10   1      113.08      113.90      3.74 o 
 -10  10   1        0.74        2.44      1.22 o 
  -9  10   1      102.61       98.03      3.10 o 
  -8  10   1      118.37      122.07      3.31 o 
  -7  10   1       41.86       46.97      2.35 o 
  -6  10   1      104.37       99.00      3.07 o 
  -5  10   1       72.91       79.83      2.46 o 
  -4  10   1      206.09      196.65      4.00 o 
  -3  10   1       93.16       90.78      2.36 o 
  -2  10   1       56.03       61.00      2.77 o 
  -1  10   1        1.69        1.98      0.59 o 
   0  10   1      203.90      266.24      7.47 o 
   1  10   1      100.47      119.44      4.40 o 
   2  10   1        2.28        1.76      0.44 o 
   3  10   1      211.08      229.89      3.01 o 
   4  10   1        1.03        0.09      0.57 o 
   5  10   1      228.43      212.66      5.74 o 
   6  10   1       74.64       70.19      2.65 o 
   7  10   1       85.32       76.23      3.57 o 
   8  10   1        4.97        5.46      1.39 o 
   9  10   1       57.72       55.19      2.85 o 
  10  10   1      259.49      255.00      5.67 o 
  11  10   1      521.43      541.08      9.76 o 
  12  10   1       15.96       15.87      2.28 o 
  13  10   1       33.27       33.58      3.05 o 
 -13  11   1        0.52        0.15      2.18 o 
 -12  11   1        1.00       -0.92      1.54 o 
 -11  11   1       28.13       27.94      2.28 o 
 -10  11   1       14.85       18.53      1.85 o 
  -9  11   1        0.89        0.35      1.00 o 
  -8  11   1        3.48        3.12      1.21 o 
  -7  11   1      120.73      128.30      4.85 o 
  -6  11   1        1.51        0.93      1.28 o 
  -5  11   1      458.35      408.03      7.67 o 
  -4  11   1      135.52      118.31      2.88 o 
  -3  11   1     1400.19     1454.99     20.31 o 
  -2  11   1      148.06      148.66      3.22 o 
  -1  11   1        0.71        1.47      0.49 o 
   0  11   1      334.45      328.09      8.58 o 
   1  11   1      124.22      151.76      5.08 o 
   2  11   1     2883.33     2820.03     36.94 o 
   3  11   1       27.66       28.40      1.19 o 
   4  11   1       14.54       17.88      1.28 o 
   5  11   1      359.48      384.29      7.46 o 
   6  11   1       49.45       48.63      2.34 o 
   7  11   1      134.83      138.13      4.13 o 
   8  11   1       42.28       32.33      2.39 o 
   9  11   1      212.01      193.51      5.57 o 
  10  11   1       27.33       29.53      2.18 o 
  11  11   1       29.03       30.19      2.31 o 
  12  11   1       14.06       11.39      2.13 o 
  13  11   1        1.96        0.77      1.82 o 
 -13  12   1        9.96        8.70      2.43 o 
 -12  12   1        5.18        7.91      1.99 o 
 -11  12   1       72.74       76.88      3.33 o 
 -10  12   1       11.00       13.76      1.72 o 
  -9  12   1       14.77       12.56      1.85 o 
  -8  12   1      169.19      180.26      8.06 o 
  -7  12   1      367.97      348.01      7.45 o 
  -6  12   1      678.55      617.95     11.36 o 
  -5  12   1       97.52      101.74      3.84 o 
  -4  12   1      735.17      702.55     25.60 o 
  -3  12   1      245.14      261.35      4.92 o 
  -2  12   1       41.62       49.63      2.46 o 
  -1  12   1      118.94      107.21      2.91 o 
   0  12   1     3021.70     2921.22     44.86 o 
   1  12   1     1258.01     1319.26     27.22 o 
   2  12   1     2417.23     2464.55     32.46 o 
   3  12   1     2094.10     2080.52     31.88 o 
   4  12   1       73.76       72.15      3.47 o 
   5  12   1      207.69      204.78      6.13 o 
   6  12   1      143.10      125.92      3.91 o 
   7  12   1       13.49       11.31      2.23 o 
   8  12   1        9.99        8.94      1.56 o 
   9  12   1       97.10      100.08      3.92 o 
  10  12   1      116.44      117.87      4.48 o 
  11  12   1       16.64       16.36      1.97 o 
  12  12   1        0.07        1.12      1.43 o 
  13  12   1        1.19       -1.31      1.99 o 
 -12  13   1        0.10       -0.12      1.87 o 
 -11  13   1       35.03       33.41      2.54 o 
 -10  13   1      248.35      250.31      6.90 o 
  -9  13   1       43.59       39.71      2.82 o 
  -8  13   1       68.67       65.25      3.56 o 
  -7  13   1     1174.99     1166.41     19.81 o 
  -6  13   1      151.37      122.18      3.59 o 
  -5  13   1      197.05      172.97      7.62 o 
  -4  13   1       93.89      114.12      4.51 o 
  -3  13   1      624.92      600.07      9.54 o 
  -2  13   1       91.69       94.86      2.63 o 
  -1  13   1      674.96      663.46     11.69 o 
   0  13   1     2799.48     2793.92     43.21 o 
   1  13   1      144.42      148.89      5.43 o 
   2  13   1      604.24      601.31     10.65 o 
   3  13   1      846.39      872.75     14.27 o 
   4  13   1      245.19      235.36      5.02 o 
   5  13   1      260.54      274.40      5.90 o 
   6  13   1       89.06       79.40      2.97 o 
   7  13   1      164.57      147.15      6.81 o 
   8  13   1      734.54      704.88     13.38 o 
   9  13   1      110.29      123.84      4.42 o 
  10  13   1       73.57       79.83      5.21 o 
  11  13   1       21.37       24.67      2.71 o 
  12  13   1       25.10       27.28      2.73 o 
 -12  14   1      201.12      203.64      7.94 o 
 -11  14   1      383.10      375.79      9.39 o 
 -10  14   1       99.56       97.55      5.19 o 
  -9  14   1       41.83       34.29      2.71 o 
  -8  14   1      638.43      626.34     12.24 o 
  -7  14   1      550.91      535.66     10.54 o 
  -6  14   1       52.85       45.11      2.32 o 
  -5  14   1       11.82       14.49      2.15 o 
  -4  14   1      754.16      791.98     17.55 o 
  -3  14   1      145.12      136.57      3.39 o 
  -2  14   1        6.80       15.32      1.30 o 
  -1  14   1     1195.65     1196.58     19.81 o 
   0  14   1      149.88      137.09      4.74 o 
   1  14   1      965.41      986.29     21.68 o 
   2  14   1      377.49      353.26      6.35 o 
   3  14   1      229.62      232.27      4.80 o 
   4  14   1      301.66      302.88      6.17 o 
   5  14   1       46.03       52.14      2.35 o 
   6  14   1       19.65       20.92      1.83 o 
   7  14   1      879.12      873.63     15.71 o 
   8  14   1      149.67      145.00      4.67 o 
   9  14   1      182.79      173.59      7.20 o 
  10  14   1      268.32      267.46      7.26 o 
  11  14   1      186.39      188.06      6.23 o 
  12  14   1      231.35      241.19      6.95 o 
 -11  15   1       44.69       51.09      4.18 o 
 -10  15   1      477.81      478.32     13.19 o 
  -9  15   1       54.97       60.32      3.41 o 
  -8  15   1       97.58       86.91      3.67 o 
  -7  15   1     1045.92     1024.10     17.97 o 
  -6  15   1      398.99      368.84      7.71 o 
  -5  15   1       45.03       55.62      2.23 o 
  -4  15   1       23.55       26.81      2.70 o 
  -3  15   1      649.21      667.95     16.28 o 
  -2  15   1       29.58       22.31      1.56 o 
  -1  15   1       74.19       77.93      2.49 o 
   0  15   1       94.03       89.47      2.82 o 
   1  15   1      318.09      319.32      6.50 o 
   2  15   1       98.29      101.62      2.60 o 
   3  15   1       73.93       74.16      2.38 o 
   4  15   1     1111.48     1051.93     17.48 o 
   5  15   1      285.78      284.98      6.27 o 
   6  15   1      338.90      336.75      8.09 o 
   7  15   1        3.31        5.22      1.42 o 
   8  15   1       74.60       78.73      3.56 o 
   9  15   1      210.05      209.79      6.15 o 
  10  15   1      265.62      257.23      7.23 o 
  11  15   1       55.65       56.27      4.39 o 
 -10  16   1       56.10       64.21      4.16 o 
  -9  16   1       51.15       51.32      3.30 o 
  -8  16   1      268.26      265.94      8.42 o 
  -7  16   1      492.51      499.89     10.17 o 
  -6  16   1       35.38       37.23      2.70 o 
  -5  16   1      402.24      390.42      7.80 o 
  -4  16   1      281.58      308.61      9.14 o 
  -3  16   1       95.12       97.62      4.19 o 
  -2  16   1       21.99       20.65      2.11 o 
  -1  16   1      285.81      292.04      5.72 o 
   0  16   1      712.91      729.51     13.11 o 
   1  16   1       15.56       12.31      1.41 o 
   2  16   1       67.99       70.53      2.24 o 
   3  16   1      405.23      404.88      7.66 o 
   4  16   1       25.92       29.56      2.08 o 
   5  16   1      296.03      284.92      6.38 o 
   6  16   1      180.86      172.87      8.90 o 
   7  16   1      302.38      309.44      9.75 o 
   8  16   1       54.61       51.33      3.97 o 
   9  16   1       50.98       48.54      3.30 o 
  10  16   1      156.00      150.36      6.14 o 
 -10  17   1        5.61        3.38      3.33 o 
  -9  17   1      181.49      183.02      6.51 o 
  -8  17   1       20.57       22.78      2.32 o 
  -7  17   1       73.37       78.10      3.40 o 
  -6  17   1      502.55      523.32     15.73 o 
  -5  17   1      194.07      205.91      4.99 o 
  -4  17   1       20.37       19.73      2.54 o 
  -3  17   1     1098.93     1072.43     22.88 o 
  -2  17   1       15.82       17.69      2.06 o 
  -1  17   1       12.02       12.15      1.56 o 
   0  17   1       21.61       18.28      2.88 o 
   1  17   1      159.05      159.08      3.57 o 
   2  17   1      125.27      138.34      3.46 o 
   3  17   1       16.88       16.78      1.43 o 
   4  17   1      272.55      274.93      6.05 o 
   5  17   1       15.18       12.32      1.59 o 
   6  17   1      538.49      549.69     10.89 o 
   7  17   1       30.98       29.75      2.44 o 
   8  17   1        7.69        8.02      1.74 o 
   9  17   1      505.78      496.03     12.66 o 
  10  17   1        6.83        5.76      2.44 o 
  -9  18   1      375.38      383.43     10.57 o 
  -8  18   1        2.88        3.31      1.80 o 
  -7  18   1      105.10      113.57      4.34 o 
  -6  18   1       85.92       80.46      3.98 o 
  -5  18   1      223.77      232.42      5.76 o 
  -4  18   1       99.08      101.78      4.77 o 
  -3  18   1        4.86        5.99      1.86 o 
  -2  18   1        0.36       -0.66      1.27 o 
  -1  18   1      234.43      239.62      7.92 o 
   0  18   1        0.61        1.34      1.12 o 
   1  18   1       54.38       52.11      2.73 o 
   2  18   1      164.88      182.04      4.30 o 
   3  18   1       80.83       86.77      2.94 o 
   4  18   1       11.60       14.44      1.56 o 
   5  18   1       80.84       82.24      3.26 o 
   6  18   1      114.45      106.26      3.87 o 
   7  18   1      114.12      121.20      6.52 o 
   8  18   1      125.75      127.45      7.07 o 
   9  18   1       24.56       23.46      5.85 o 
  -8  19   1        6.51        5.87      1.96 o 
  -7  19   1       36.62       40.83      5.44 o 
  -6  19   1        2.06        2.23      1.25 o 
  -5  19   1       54.71       55.34      3.28 o 
  -4  19   1      117.71      116.08      8.29 o 
  -3  19   1       19.08       24.00      3.70 o 
  -2  19   1       12.03       10.37      2.04 o 
  -1  19   1      298.93      317.69      8.70 o 
   0  19   1      169.81      189.74      5.20 o 
   1  19   1      121.81      125.06      3.91 o 
   2  19   1      132.42      141.40      5.33 o 
   3  19   1       99.52      105.62      3.35 o 
   4  19   1       17.57       14.58      1.65 o 
   5  19   1      416.42      418.51      8.81 o 
   6  19   1       41.41       39.61      2.73 o 
   7  19   1        0.58        0.42      1.56 o 
   8  19   1       29.13       23.55      2.81 o 
  -7  20   1       65.08       67.25      3.83 o 
  -6  20   1        1.00        2.63      1.49 o 
  -5  20   1      179.29      195.14     12.98 o 
  -4  20   1       21.53       24.09      2.97 o 
  -3  20   1       14.44       19.22      2.67 o 
  -2  20   1       14.18       15.51      2.32 o 
  -1  20   1        0.06        1.63      1.78 o 
   0  20   1        3.09        1.78      1.85 o 
   1  20   1       52.91       51.91      2.15 o 
   2  20   1      104.43       95.30      3.20 o 
   3  20   1       13.66       19.88      1.80 o 
   4  20   1        2.37        3.86      1.54 o 
   5  20   1      155.58      160.22      5.71 o 
   6  20   1       27.39       26.56      3.92 o 
   7  20   1        1.06        1.18      1.65 o 
  -5  21   1       67.95       65.16      3.12 o 
  -4  21   1      155.14      167.34      6.81 o 
  -3  21   1       45.05       50.76      4.02 o 
  -2  21   1      116.39      118.39      6.22 o 
  -1  21   1        6.59        6.59      2.22 o 
   0  21   1      181.63      183.11      4.86 o 
   1  21   1        0.29        0.66      1.17 o 
   2  21   1       59.46       61.79      4.27 o 
   3  21   1        0.01        0.10      1.20 o 
   4  21   1      301.61      294.25      7.65 o 
   5  21   1       48.62       51.73      3.22 o 
  -3  22   1        1.13        4.88      2.44 o 
  -2  22   1        1.37        1.18      2.07 o 
  -1  22   1       64.26       64.74      4.66 o 
   0  22   1       28.07       31.45      3.55 o 
   1  22   1       95.29      106.45     10.36 o 
   2  22   1       19.54       23.12      2.07 o 
   3  22   1       18.34       20.38      3.66 o 
 -15   0   2       83.03       82.95      6.29 o 
 -14   0   2      266.90      264.08     11.10 o 
 -13   0   2      101.45      101.67      6.36 o 
 -12   0   2       76.43       90.71      5.70 o 
 -11   0   2      509.31      496.65     10.73 o 
 -10   0   2       82.58       63.87      2.42 o 
  -9   0   2       26.64       27.78      1.36 o 
  -8   0   2       69.62       85.13      2.98 o 
  -7   0   2       53.97       46.89      1.63 o 
  -6   0   2      229.22      204.73      3.25 o 
  -5   0   2        1.62        5.41      0.61 o 
  -3   0   2     1445.98     1454.43     27.29 o 
  -2   0   2        3.65        0.78      0.64 o 
  -1   0   2     3302.74        0.22      0.30 o 
   4   0   2      173.05      206.24      3.03 o 
   5   0   2      199.48      264.25      4.21 o 
   6   0   2     2017.47     2045.60     31.14 o 
   7   0   2      619.90      624.69     10.68 o 
   8   0   2      217.64      223.77      4.17 o 
   9   0   2      304.19      333.67     12.09 o 
  10   0   2        0.36        1.86      1.10 o 
  11   0   2      109.24      119.65      6.36 o 
  12   0   2        0.44        0.85      1.35 o 
  13   0   2      452.39      443.29     15.46 o 
  14   0   2       60.52       52.68      5.18 o 
  15   0   2        3.80        1.63      2.81 o 
 -15   1   2       28.71       29.03      3.03 o 
 -14   1   2      624.31      623.42     14.41 o 
 -13   1   2       97.74       99.69      4.40 o 
 -12   1   2        4.67        3.24      1.14 o 
 -11   1   2       49.75       56.95      2.07 o 
 -10   1   2      390.07      376.70      4.49 o 
  -9   1   2      288.73      223.88      2.84 o 
  -8   1   2     1071.24     1069.54      9.89 o 
  -7   1   2     2340.87     2332.74     21.58 o 
  -6   1   2     1246.55     1308.25     11.68 o 
  -5   1   2     2382.51     2675.72     26.10 o 
  -4   1   2      109.42       91.65      1.97 o 
  -3   1   2     2304.13     2351.50     27.21 o 
  -2   1   2      550.08      565.32      9.10 o 
  -1   1   2      206.04      199.33      3.57 o 
   3   1   2     2959.02     3118.32     36.20 o 
   4   1   2       70.28       65.34      1.47 o 
   5   1   2     1334.78     1416.02     13.25 o 
   6   1   2     1737.71     1773.14     16.55 o 
   7   1   2     1007.53     1034.63     10.90 o 
   8   1   2      157.83      153.85      2.90 o 
   9   1   2       94.31       93.96      2.59 o 
  10   1   2       22.11       22.86      1.39 o 
  11   1   2      519.76      525.94      8.15 o 
  12   1   2      757.50      783.10     11.43 o 
  13   1   2      247.45      257.62      7.53 o 
  14   1   2       28.49       28.27      2.87 o 
  15   1   2       30.02       28.34      3.01 o 
 -15   2   2      107.75      114.27      7.33 o 
 -14   2   2      115.56      129.11      5.20 o 
 -13   2   2      107.69      113.78      3.59 o 
 -12   2   2      752.09      738.17     12.75 o 
 -11   2   2      267.46      290.14      4.54 o 
 -10   2   2       34.86       41.30      2.10 o 
  -9   2   2        0.57        0.09      0.61 o 
  -8   2   2      312.94      353.40      4.18 o 
  -7   2   2      118.20      111.20      2.33 o 
  -6   2   2        3.85        3.37      0.37 o 
  -5   2   2      173.86      173.57      2.58 o 
  -4   2   2     2164.06     2209.89     21.65 o 
  -3   2   2     1449.18     1453.49     22.51 o 
  -2   2   2      210.95      207.89      4.71 o 
  -1   2   2     1229.10     1303.50     17.11 o 
   0   2   2     6683.40       -0.44      0.22 o 
   4   2   2      375.03      407.69      4.46 o 
   5   2   2      260.59      270.21      2.87 o 
   6   2   2      688.93      691.20      6.52 o 
   7   2   2     1221.58     1249.04     11.97 o 
   8   2   2      274.95      277.52      3.67 o 
   9   2   2        0.25        0.50      0.60 o 
  10   2   2      107.17      112.19      2.49 o 
  11   2   2       23.48       21.70      1.80 o 
  12   2   2      129.01      133.37      3.92 o 
  13   2   2      353.22      352.95      7.42 o 
  14   2   2       15.30       12.99      2.41 o 
  15   2   2       34.45       32.39      3.09 o 
 -15   3   2        9.51        8.09      2.44 o 
 -14   3   2      512.91      524.79      9.98 o 
 -13   3   2       26.30       28.58      2.13 o 
 -12   3   2       20.82       15.74      1.37 o 
 -11   3   2      266.51      247.34      4.10 o 
 -10   3   2      285.22      294.44      4.93 o 
  -9   3   2      357.57      331.81      4.77 o 
  -8   3   2      296.93      337.64      5.42 o 
  -7   3   2      989.54      971.71     11.18 o 
  -6   3   2      242.38      252.63      3.09 o 
  -5   3   2      712.84      776.09      7.61 o 
  -4   3   2        9.89        3.06      0.55 o 
  -3   3   2      388.73      398.53     17.06 o 
  -2   3   2      352.47      377.58      6.20 o 
  -1   3   2      814.94      911.07     10.96 o 
   1   3   2     2093.48     2307.67     34.80 o 
   3   3   2      135.17      135.23      2.93 o 
   4   3   2     1213.45     1304.07     15.40 o 
   5   3   2      733.44      763.30      7.91 o 
   6   3   2     1182.95     1285.38     11.46 o 
   7   3   2      761.40      762.30      8.17 o 
   8   3   2       27.31       26.82      1.31 o 
   9   3   2      339.34      341.97      4.92 o 
  10   3   2       95.28       89.24      3.24 o 
  11   3   2      245.57      243.58      4.92 o 
  12   3   2       70.44       70.94      2.87 o 
  13   3   2      457.19      468.86      9.10 o 
  14   3   2        4.92        6.24      1.58 o 
  15   3   2        1.02        0.35      1.80 o 
 -15   4   2        3.81        4.24      1.49 o 
 -14   4   2       25.53       25.44      2.17 o 
 -13   4   2      188.73      194.75      4.98 o 
 -12   4   2       24.97       30.74      1.64 o 
 -11   4   2       79.80       80.16      2.40 o 
 -10   4   2      294.97      278.43      4.74 o 
  -9   4   2     1249.02     1263.76     15.73 o 
  -8   4   2     1920.96     1863.79     18.92 o 
  -7   4   2       29.67       25.06      1.02 o 
  -6   4   2        3.91        4.63      0.55 o 
  -5   4   2       32.23       23.22      0.92 o 
  -4   4   2      259.49      236.58      3.14 o 
  -3   4   2      660.81      758.95     17.38 o 
  -2   4   2      698.37      699.16     13.47 o 
  -1   4   2       54.11       54.32      1.69 o 
   0   4   2       35.70       12.73      1.55 o 
   2   4   2      143.16      149.01      6.43 o 
   3   4   2       58.49       67.19      1.91 o 
   4   4   2        0.44        1.19      0.98 o 
   5   4   2        8.43        8.97      0.81 o 
   6   4   2      934.91      993.21     11.14 o 
   7   4   2      342.93      374.17      4.94 o 
   8   4   2      157.71      159.61      2.82 o 
   9   4   2       15.51       16.71      1.13 o 
  10   4   2        1.79        2.17      0.87 o 
  11   4   2        3.33        1.81      1.00 o 
  12   4   2      178.35      163.39      4.37 o 
  13   4   2      110.98      110.59      6.20 o 
  14   4   2       43.76       41.46      5.25 o 
 -15   5   2      104.74      108.79      7.33 o 
 -14   5   2        4.18        7.07      2.26 o 
 -13   5   2        9.30       10.65      1.47 o 
 -12   5   2       25.91       25.06      1.52 o 
 -11   5   2       23.66       26.27      2.13 o 
 -10   5   2        9.61       11.19      1.11 o 
  -9   5   2      431.85      405.81      5.58 o 
  -8   5   2      589.09      571.84      6.62 o 
  -7   5   2      297.78      314.84      5.45 o 
  -6   5   2      282.14      269.79      4.12 o 
  -5   5   2        9.73       11.93      0.69 o 
  -4   5   2       23.40       25.85      1.50 o 
  -3   5   2      127.16      212.34      3.52 o 
  -2   5   2        6.29       15.86      1.33 o 
  -1   5   2        0.39        0.26      1.10 o 
   0   5   2      125.32      133.92      2.84 o 
   1   5   2      376.38      420.33      8.08 o 
   2   5   2      808.98      854.72     16.75 o 
   3   5   2      442.81      490.94     15.61 o 
   4   5   2      647.40      660.71     11.01 o 
   5   5   2       39.70       32.08      1.37 o 
   6   5   2       36.43       35.66      1.03 o 
   7   5   2      234.87      240.60      3.51 o 
   8   5   2       13.49       17.48      1.07 o 
   9   5   2      514.96      490.67      7.04 o 
  10   5   2      200.99      215.07      3.95 o 
  11   5   2      254.05      226.08      4.59 o 
  12   5   2       90.39       86.42      3.50 o 
  13   5   2        1.16       -0.86      1.63 o 
  14   5   2        1.59        4.88      3.07 o 
 -14   6   2       54.84       57.47      3.88 o 
 -13   6   2        0.03        1.24      1.14 o 
 -12   6   2        1.72        1.49      1.02 o 
 -11   6   2        4.83        3.24      0.94 o 
 -10   6   2       14.82       14.45      1.34 o 
  -9   6   2      788.04      784.01     10.48 o 
  -8   6   2      620.79      649.60      8.78 o 
  -7   6   2        1.87        2.25      0.71 o 
  -6   6   2        0.89        0.95      0.63 o 
  -5   6   2      342.01      341.59      4.93 o 
  -4   6   2       16.83       25.98      1.41 o 
  -3   6   2      139.78      165.92      2.45 o 
  -2   6   2      821.34      891.71     14.71 o 
  -1   6   2     2163.32     2392.64     31.78 o 
   0   6   2     4307.08     4720.62    140.76 o 
   1   6   2      872.23      997.26     15.79 o 
   2   6   2      698.14      744.36     18.24 o 
   3   6   2      327.26      343.17      5.19 o 
   4   6   2        2.57        1.71      0.66 o 
   5   6   2      162.33      208.32      3.82 o 
   6   6   2      179.64      168.15      2.72 o 
   7   6   2      712.27      732.30      9.67 o 
   8   6   2      329.80      311.33      5.10 o 
   9   6   2      137.81      132.32      3.08 o 
  10   6   2       40.26       45.25      2.07 o 
  11   6   2       66.55       69.54      3.15 o 
  12   6   2      155.65      154.08      4.75 o 
  13   6   2      502.89      509.75     25.16 o 
  14   6   2        5.97        3.88      3.37 o 
 -14   7   2      123.00      129.00      4.61 o 
 -13   7   2      175.07      177.42      4.20 o 
 -12   7   2       23.18       24.12      2.36 o 
 -11   7   2       72.72       73.50      3.36 o 
 -10   7   2      344.03      354.55      6.80 o 
  -9   7   2        4.14        1.26      1.06 o 
  -8   7   2      582.57      564.72      9.09 o 
  -7   7   2        1.18        3.00      0.90 o 
  -6   7   2      774.65      785.34     12.69 o 
  -5   7   2      235.77      240.74      4.09 o 
  -4   7   2      627.20      633.21      8.06 o 
  -3   7   2      309.45      311.45      5.97 o 
  -2   7   2     1472.91     1537.90     20.97 o 
  -1   7   2       47.84       57.08      1.62 o 
   0   7   2      894.82     1053.50     39.33 o 
   1   7   2     2052.86     2133.45     32.72 o 
   2   7   2       85.05       86.06      1.56 o 
   3   7   2      357.46      383.94      5.80 o 
   4   7   2      219.56      186.98     14.43 o 
   5   7   2      745.01      802.08     16.85 o 
   6   7   2      251.54      254.71      6.00 o 
   7   7   2       10.86       11.87      1.23 o 
   8   7   2      779.62      763.97     11.68 o 
   9   7   2       35.40       28.25      1.64 o 
  10   7   2       23.48       20.07      1.56 o 
  11   7   2       54.78       50.33      2.63 o 
  12   7   2      179.69      184.41      5.64 o 
  13   7   2      161.79      170.32      6.07 o 
  14   7   2        3.90        1.76      2.59 o 
 -14   8   2       52.04       41.56      5.40 o 
 -13   8   2      150.17      155.83      5.34 o 
 -12   8   2       65.25       63.34      3.47 o 
 -11   8   2      228.70      234.52      7.38 o 
 -10   8   2        7.85        7.44      1.42 o 
  -9   8   2      858.79      835.34     12.84 o 
  -8   8   2        0.43        1.29      0.87 o 
  -7   8   2       36.97       35.61      1.82 o 
  -6   8   2       27.62       23.12      1.58 o 
  -5   8   2       15.70       18.78      1.06 o 
  -4   8   2      910.78      976.46     11.98 o 
  -3   8   2      142.53      136.40      3.48 o 
  -2   8   2      190.14      239.56      4.26 o 
  -1   8   2     1299.84     1381.26     19.02 o 
   0   8   2     1009.69     1014.95     16.36 o 
   1   8   2       42.10       47.55      1.98 o 
   2   8   2       28.41       23.90      0.82 o 
   3   8   2      211.36      194.94      3.70 o 
   4   8   2      725.68      755.39     15.74 o 
   5   8   2      934.35      943.00     23.23 o 
   6   8   2       29.79       22.72      1.70 o 
   7   8   2      100.50       89.19      3.13 o 
   8   8   2       15.18       14.10      1.37 o 
   9   8   2      132.02      127.81      3.79 o 
  10   8   2       82.97       79.45      2.93 o 
  11   8   2      406.63      417.07      8.03 o 
  12   8   2      162.46      161.60      4.50 o 
  13   8   2      160.89      151.48      8.02 o 
  14   8   2       13.09       10.14      2.40 o 
 -14   9   2      108.56      108.69      5.44 o 
 -13   9   2      111.37      117.64      4.75 o 
 -12   9   2      387.31      383.12      8.95 o 
 -11   9   2       82.49       85.96      3.75 o 
 -10   9   2      902.83      902.10     14.08 o 
  -9   9   2      343.20      333.51      6.41 o 
  -8   9   2      292.10      290.41      5.63 o 
  -7   9   2        0.10        0.24      0.80 o 
  -6   9   2      827.83      896.85     11.57 o 
  -5   9   2       48.73       53.24      2.70 o 
  -4   9   2        3.22        1.73      0.45 o 
  -3   9   2     1170.96     1147.48     19.10 o 
  -2   9   2      392.02      361.14      5.97 o 
  -1   9   2       87.19       92.35      2.29 o 
   0   9   2      749.07      744.24     10.53 o 
   1   9   2     1606.10     1650.62     22.07 o 
   2   9   2      677.68      712.72      8.72 o 
   3   9   2      980.66     1029.59     16.01 o 
   5   9   2     1307.64     1152.89     44.05 o 
   6   9   2     1164.14     1147.18     18.96 o 
   7   9   2      658.00      624.50     12.96 o 
   8   9   2      183.04      166.96      3.98 o 
   9   9   2      671.34      682.48     11.04 o 
  10   9   2      113.67      111.19      3.72 o 
  11   9   2       13.24       14.03      1.81 o 
  12   9   2      328.94      334.59      8.30 o 
  13   9   2        0.10        0.95      1.56 o 
 -13  10   2        8.20        9.79      2.15 o 
 -12  10   2      201.26      195.10      6.65 o 
 -11  10   2       85.58       83.03      3.79 o 
 -10  10   2       41.27       35.07      2.26 o 
  -9  10   2      270.40      282.41      8.66 o 
  -8  10   2      492.64      487.87      8.30 o 
  -7  10   2        4.13        5.24      0.96 o 
  -6  10   2      932.50      787.91     13.65 o 
  -5  10   2      152.36      128.61      2.86 o 
  -4  10   2      673.75      620.90     11.87 o 
  -3  10   2       64.12       58.95      3.46 o 
  -2  10   2       29.27       23.83      1.52 o 
  -1  10   2       51.33       56.06      2.42 o 
   0  10   2      113.48      131.20      2.64 o 
   1  10   2      122.74      103.04      2.94 o 
   2  10   2      821.97      898.62     11.03 o 
   3  10   2     1903.98     1873.84     28.35 o 
   4  10   2     1131.75     1102.72     21.03 o 
   5  10   2        0.90       -0.45      1.17 o 
   6  10   2      871.77      839.59     14.53 o 
   7  10   2      333.59      336.98      7.31 o 
   8  10   2      349.23      347.61     10.99 o 
   9  10   2     1139.57     1127.92     19.83 o 
  10  10   2      106.65      101.83      3.45 o 
  11  10   2      338.15      332.05      7.02 o 
  12  10   2       87.73       88.15      4.17 o 
  13  10   2       12.25        8.71      2.49 o 
 -13  11   2       38.98       33.81      3.45 o 
 -12  11   2      102.94       94.79      5.25 o 
 -11  11   2      326.65      335.73      7.10 o 
 -10  11   2      563.41      545.51     11.27 o 
  -9  11   2       43.75       38.17      2.24 o 
  -8  11   2        0.20       -0.27      0.88 o 
  -7  11   2       18.65       12.54      1.47 o 
  -6  11   2      881.95      800.17     13.89 o 
  -5  11   2      382.94      353.52      6.57 o 
  -4  11   2      103.92      127.29      3.81 o 
  -3  11   2     1445.06     1343.92     19.03 o 
  -2  11   2     1874.67     1862.07     25.65 o 
  -1  11   2        3.64        3.68      0.79 o 
   0  11   2       55.00       60.17      2.12 o 
   1  11   2      793.85      807.94     15.69 o 
   2  11   2      961.21     1000.10     12.25 o 
   3  11   2      550.89      574.02      9.90 o 
   4  11   2      334.28      338.50      6.63 o 
   5  11   2     1716.00     1693.91     26.90 o 
   6  11   2      482.13      466.12      9.08 o 
   7  11   2      978.93      927.50     16.27 o 
   8  11   2      181.08      176.00      5.07 o 
   9  11   2      955.84      881.24     16.25 o 
  10  11   2       11.75       14.13      1.72 o 
  11  11   2       21.73       18.56      2.01 o 
  12  11   2        0.31        2.64      2.67 o 
  13  11   2      118.93      112.83      5.69 o 
 -13  12   2        3.51        0.03      1.90 o 
 -12  12   2      165.40      179.41      5.91 o 
 -11  12   2      223.55      237.76      5.76 o 
 -10  12   2      286.22      287.27      6.25 o 
  -9  12   2        1.10        2.35      1.32 o 
  -8  12   2      990.41      968.80     21.10 o 
  -7  12   2       65.86       47.77      3.64 o 
  -6  12   2      285.07      252.55      5.68 o 
  -5  12   2      158.83      187.29      4.31 o 
  -4  12   2      225.32      239.49      5.55 o 
  -3  12   2      400.61      327.61      5.96 o 
  -2  12   2      108.61      122.25      3.06 o 
  -1  12   2      101.03       89.48      2.51 o 
   0  12   2      989.15      883.03     18.07 o 
   1  12   2       72.38       65.22      2.32 o 
   2  12   2     2725.16     2716.23     42.10 o 
   3  12   2      127.73      124.60      3.17 o 
   4  12   2      409.93      378.29      7.34 o 
   5  12   2        8.35        8.72      1.27 o 
   6  12   2        8.29        7.51      1.86 o 
   7  12   2        1.67        1.62      1.75 o 
   8  12   2        0.76       -1.75      1.09 o 
   9  12   2      112.67      110.81      4.27 o 
  10  12   2      743.84      752.88     20.05 o 
  11  12   2        8.44       10.24      1.73 o 
  12  12   2        2.00        1.08      1.47 o 
 -12  13   2       32.59       29.99      3.27 o 
 -11  13   2       92.30       88.74      3.75 o 
 -10  13   2      270.18      276.00      6.16 o 
  -9  13   2        0.96        0.63      1.94 o 
  -8  13   2        7.42        8.32      1.58 o 
  -7  13   2       48.88       42.38      2.43 o 
  -6  13   2       10.68        8.05      1.33 o 
  -5  13   2       90.44       62.08      3.37 o 
  -4  13   2     1766.72     1656.75     23.41 o 
  -3  13   2       35.36       45.91      2.08 o 
  -2  13   2     3902.25     3644.62     48.87 o 
  -1  13   2       19.05       10.48      1.22 o 
   0  13   2       80.27       68.25      2.48 o 
   1  13   2      236.56      231.88      5.19 o 
   2  13   2      538.64      529.83     11.86 o 
   3  13   2       99.64      102.42      4.41 o 
   4  13   2        4.44        5.83      1.08 o 
   5  13   2      131.01      123.05      3.62 o 
   6  13   2       89.91       79.78      3.06 o 
   7  13   2        9.95       15.25      1.77 o 
   8  13   2      553.53      515.20     10.64 o 
   9  13   2       58.06       55.52      3.34 o 
  10  13   2        5.64        7.20      1.91 o 
  11  13   2       37.70       38.27      3.27 o 
  12  13   2       10.95        9.88      2.24 o 
 -12  14   2       10.39        4.74      2.11 o 
 -11  14   2       34.22       38.58      2.96 o 
 -10  14   2      101.61      104.65      4.42 o 
  -9  14   2       66.77       61.11      3.53 o 
  -8  14   2       85.79       92.67      3.74 o 
  -7  14   2        0.31        0.62      1.31 o 
  -6  14   2        6.19        9.54      1.73 o 
  -5  14   2        9.05        9.17      1.47 o 
  -4  14   2      847.89      746.70     16.85 o 
  -3  14   2       56.19       46.75      2.18 o 
  -2  14   2        0.01       -0.27      0.82 o 
  -1  14   2      110.28      125.09      3.25 o 
   0  14   2        7.98        6.91      1.06 o 
   1  14   2      700.81      703.86     12.58 o 
   2  14   2      558.73      558.18     12.52 o 
   3  14   2     1521.37     1492.10     23.72 o 
   4  14   2      685.14      661.17     11.74 o 
   5  14   2       13.59       11.75      1.43 o 
   6  14   2       27.71       21.30      2.93 o 
   7  14   2       32.70       29.45      2.37 o 
   8  14   2      157.54      150.83      7.93 o 
   9  14   2       70.57       71.42      3.75 o 
  10  14   2       29.61       29.57      2.85 o 
  11  14   2        0.02        1.14      3.63 o 
 -11  15   2        0.96        0.61      1.99 o 
 -10  15   2        0.60        0.09      1.51 o 
  -9  15   2       33.32       36.01      2.86 o 
  -8  15   2      310.69      317.16      7.55 o 
  -7  15   2       14.42       17.45      1.86 o 
  -6  15   2       65.12       68.46      2.81 o 
  -5  15   2      361.37      352.45      7.09 o 
  -4  15   2        4.38        0.28      2.89 o 
  -3  15   2      131.31      123.42      4.39 o 
  -2  15   2       42.19       47.52      2.25 o 
  -1  15   2      191.43      176.08      4.35 o 
   0  15   2      189.67      207.87      5.66 o 
   1  15   2      440.50      431.79     10.25 o 
   2  15   2       97.45      107.66      2.90 o 
   3  15   2        4.97        5.20      1.06 o 
   4  15   2        1.75        1.91      1.43 o 
   5  15   2       25.27       27.25      2.01 o 
   6  15   2        0.03        0.13      1.13 o 
   7  15   2       48.67       46.28      4.04 o 
   8  15   2      136.04      125.53      4.47 o 
   9  15   2       74.07       72.94      3.72 o 
  10  15   2       28.86       28.27      4.31 o 
  11  15   2       18.97       23.44      3.24 o 
 -10  16   2       46.46       51.57      4.04 o 
  -9  16   2       23.39       23.84      2.48 o 
  -8  16   2        7.57        7.19      1.65 o 
  -7  16   2       11.66       15.08      1.81 o 
  -6  16   2       38.24       39.69      2.24 o 
  -5  16   2       48.56       42.42      5.24 o 
  -4  16   2       22.43       22.20      2.55 o 
  -3  16   2        7.53        9.25      1.86 o 
  -2  16   2        6.91        3.69      1.24 o 
  -1  16   2       12.61       14.17      2.41 o 
   0  16   2        9.07        6.00      1.18 o 
   1  16   2      258.18      247.05      6.88 o 
   2  16   2       51.58       64.20      4.89 o 
   3  16   2      224.61      211.52      5.87 o 
   4  16   2       23.57       23.67      1.85 o 
   5  16   2       37.49       34.40      2.81 o 
   6  16   2        0.51       -0.33      1.12 o 
   7  16   2      367.70      367.71      8.38 o 
   8  16   2       70.18       67.22      3.52 o 
   9  16   2       12.26       14.55      2.97 o 
  10  16   2        5.94        4.37      2.14 o 
 -10  17   2       25.62       21.14      2.88 o 
  -9  17   2       50.83       47.87      3.73 o 
  -8  17   2      279.03      264.01      6.91 o 
  -7  17   2        4.77        2.29      1.34 o 
  -6  17   2      361.05      364.05      7.83 o 
  -5  17   2       11.92       11.10      1.71 o 
  -4  17   2       82.82       87.81     10.25 o 
  -3  17   2        0.62       -1.23      1.33 o 
  -2  17   2      246.80      250.15      7.46 o 
  -1  17   2      156.08      158.72      4.26 o 
   0  17   2       51.18       54.25      2.78 o 
   1  17   2      631.24      642.37     12.34 o 
   2  17   2      124.62      124.49      3.38 o 
   3  17   2        0.24        0.70      1.21 o 
   4  17   2       19.10       22.28      1.84 o 
   5  17   2      533.99      522.36     10.33 o 
   6  17   2       14.68       16.20      1.91 o 
   7  17   2        0.53        1.85      1.37 o 
   8  17   2      247.64      251.67      6.90 o 
   9  17   2       42.21       38.02      4.48 o 
  -9  18   2      870.60      880.21     19.66 o 
  -8  18   2      114.40      121.95      5.01 o 
  -7  18   2       49.95       57.32      5.80 o 
  -6  18   2      279.76      286.92      6.71 o 
  -5  18   2      245.99      253.61      5.78 o 
  -4  18   2        7.69        2.99      1.78 o 
  -3  18   2      449.20      480.73     15.54 o 
  -2  18   2      250.35      257.19     10.14 o 
  -1  18   2       54.59       60.38      2.76 o 
   0  18   2      258.79      242.98      6.29 o 
   1  18   2        0.44        1.55      1.22 o 
   2  18   2        6.38        8.93      1.25 o 
   3  18   2      257.90      266.90      6.00 o 
   4  18   2      153.41      163.57      7.16 o 
   5  18   2       28.34       26.01      2.22 o 
   6  18   2      138.96      141.42      4.59 o 
   7  18   2        1.27        0.78      1.35 o 
   8  18   2      140.59      132.20      5.49 o 
   9  18   2      117.61      107.50      5.85 o 
  -8  19   2       44.91       43.01      5.29 o 
  -7  19   2      332.27      343.69      9.01 o 
  -6  19   2       47.24       45.26      2.98 o 
  -5  19   2        2.26        0.44      1.08 o 
  -4  19   2        4.69        6.85      2.10 o 
  -3  19   2     1000.07      999.87     22.23 o 
  -2  19   2      272.64      270.98      8.24 o 
  -1  19   2       45.38       55.42      4.22 o 
   0  19   2       53.72       57.27      3.11 o 
   1  19   2      859.22      869.09     13.24 o 
   2  19   2      443.45      438.42      7.81 o 
   3  19   2        2.41        1.08      1.08 o 
   4  19   2       57.77       59.07      2.85 o 
   5  19   2       83.20       75.50      3.32 o 
   6  19   2       24.62       23.20      2.52 o 
   7  19   2      238.17      229.90      7.24 o 
   8  19   2      271.72      266.45      8.26 o 
  -7  20   2      277.10      270.43      7.71 o 
  -6  20   2      463.73      479.53     18.91 o 
  -5  20   2       45.40       44.06      2.35 o 
  -4  20   2      409.64      408.89     13.06 o 
  -3  20   2       57.46       52.34      5.96 o 
  -2  20   2        5.96        7.18      2.37 o 
  -1  20   2       15.16       12.87      2.74 o 
   0  20   2      927.08      978.32     27.97 o 
   1  20   2        8.52       10.72      1.30 o 
   2  20   2       17.43       20.39      1.69 o 
   3  20   2      133.70      138.65      4.15 o 
   4  20   2      201.40      198.37      5.37 o 
   5  20   2       61.11       56.95      3.27 o 
   6  20   2        8.66        7.49      1.87 o 
  -5  21   2       10.37       10.51      3.26 o 
  -4  21   2       22.63       18.13      2.89 o 
  -3  21   2       60.16       64.15      5.11 o 
  -2  21   2      608.86      599.78     19.24 o 
  -1  21   2       86.98       97.82      5.85 o 
   0  21   2        2.43        1.92      2.07 o 
   1  21   2      563.47      581.55      9.80 o 
   2  21   2      176.88      191.86      4.60 o 
   3  21   2        2.21        3.48      1.25 o 
   4  21   2       83.81       75.43      3.64 o 
   5  21   2      404.34      411.99     19.90 o 
  -3  22   2       29.08       28.41      4.07 o 
  -2  22   2       42.73       41.36      4.51 o 
  -1  22   2       26.45       37.07      4.14 o 
   0  22   2      289.41      309.21     11.62 o 
   1  22   2       27.44       29.27      2.25 o 
   2  22   2      259.65      264.61     10.84 o 
   3  22   2      154.38      154.81      8.44 o 
 -15   1   3       30.59       33.32      3.19 o 
 -14   1   3      146.00      132.84      5.38 o 
 -13   1   3      241.32      243.15      7.81 o 
 -12   1   3      190.85      181.09      3.94 o 
 -11   1   3        0.11        0.99      0.78 o 
 -10   1   3        1.12        4.59      0.77 o 
  -9   1   3      487.43      436.94      5.01 o 
  -8   1   3       16.69       16.80      0.83 o 
  -7   1   3      127.83      135.48      2.03 o 
  -6   1   3       52.22       68.59      1.35 o 
  -5   1   3     1313.98     1429.97     12.64 o 
  -4   1   3     3088.39     3467.15     33.55 o 
  -3   1   3     5793.13     6318.43    119.26 o 
  -2   1   3      245.56      247.33      3.84 o 
  -1   1   3        8.94       13.82      0.74 o 
   1   1   3      144.42      164.81      2.28 o 
   2   1   3     1808.88     2031.53     18.65 o 
   3   1   3        1.04        5.35      0.54 o 
   4   1   3      522.82      698.04      6.85 o 
   5   1   3     1721.16     1846.83     15.59 o 
   6   1   3      316.49      351.78      3.99 o 
   7   1   3       46.95       41.55      1.32 o 
   8   1   3        1.95        1.71      0.72 o 
   9   1   3     1183.71     1226.64     15.09 o 
  10   1   3       64.33       67.03      2.18 o 
  11   1   3       36.84       37.47      1.86 o 
  12   1   3       95.29      104.61      5.47 o 
  13   1   3        1.49        0.97      1.64 o 
  14   1   3        0.58        0.87      2.46 o 
 -15   2   3        0.89        0.29      1.80 o 
 -14   2   3       11.26       12.97      2.39 o 
 -13   2   3       21.26       24.03      1.94 o 
 -12   2   3      150.46      136.72      3.41 o 
 -11   2   3        3.25        5.03      1.21 o 
 -10   2   3        2.95        4.27      0.83 o 
  -9   2   3      230.40      228.37      3.39 o 
  -8   2   3        3.81        2.62      0.60 o 
  -7   2   3     1028.69     1002.78     18.64 o 
  -6   2   3      165.81      149.66      2.51 o 
  -5   2   3      471.70      496.56      5.96 o 
  -4   2   3     1295.50     1573.25     15.71 o 
  -3   2   3       32.29       33.28      0.86 o 
  -2   2   3      331.28      189.94      5.85 o 
   0   2   3     2475.90     2728.02     50.09 o 
   1   2   3     1099.93     1128.04     17.60 o 
   2   2   3     4884.67     4690.32    251.94 o 
   3   2   3      195.39      184.01      2.53 o 
   4   2   3      344.58      417.03      4.31 o 
   5   2   3       33.77       39.15      0.79 o 
   6   2   3     1174.23     1254.30     10.70 o 
   7   2   3       91.10       93.98      2.04 o 
   8   2   3      406.37      418.36      5.10 o 
   9   2   3      152.79      157.13      3.03 o 
  10   2   3       24.22       27.76      1.92 o 
  11   2   3      198.95      215.08      5.09 o 
  12   2   3       20.53       22.39      1.95 o 
  13   2   3       22.86       28.29      2.80 o 
  14   2   3       97.32       95.93      8.40 o 
 -15   3   3      721.83      735.74     21.61 o 
 -14   3   3       49.30       48.29      3.48 o 
 -13   3   3      631.35      643.29     10.13 o 
 -12   3   3       79.39       82.52      2.73 o 
 -11   3   3      471.23      468.23      7.15 o 
 -10   3   3      686.47      723.62      9.89 o 
  -9   3   3      539.82      491.33      6.49 o 
  -8   3   3      191.19      170.55      2.53 o 
  -7   3   3      577.85      561.85      7.08 o 
  -6   3   3      942.31      955.12     10.92 o 
  -5   3   3      209.49      241.00      3.15 o 
  -4   3   3     2153.11     2423.95     23.79 o 
  -3   3   3     1610.78     1646.77     24.76 o 
  -2   3   3      494.87      491.88     10.67 o 
  -1   3   3      995.95     1064.50     35.00 o 
   0   3   3      921.81      684.58     18.65 o 
   1   3   3     1695.65     1633.71     31.23 o 
   2   3   3      281.38      289.30      6.13 o 
   3   3   3      117.58      143.82      2.08 o 
   4   3   3     2305.18     2470.05     22.48 o 
   5   3   3      232.44      245.79      2.81 o 
   6   3   3        7.67        5.55      0.55 o 
   7   3   3      237.40      257.22      3.41 o 
   8   3   3      522.46      507.76      5.94 o 
   9   3   3      586.16      567.46      7.08 o 
  10   3   3      307.94      325.58      5.88 o 
  11   3   3       36.78       34.29      2.15 o 
  12   3   3      262.83      260.71      5.92 o 
  13   3   3       42.71       45.92      2.66 o 
  14   3   3        9.58        4.32      1.79 o 
 -15   4   3       15.14       20.46      3.77 o 
 -14   4   3      179.54      194.55      5.10 o 
 -13   4   3      315.35      324.61      6.13 o 
 -12   4   3        1.95        3.12      1.06 o 
 -11   4   3       85.78       81.26      3.76 o 
 -10   4   3      272.76      294.18      5.57 o 
  -9   4   3     1027.00     1090.03     12.70 o 
  -8   4   3      452.57      425.07      7.21 o 
  -7   4   3      296.92      297.28      3.90 o 
  -6   4   3     1015.92     1068.86      9.79 o 
  -5   4   3      918.54      896.06      8.78 o 
  -4   4   3        6.22        7.60      1.72 o 
  -3   4   3      639.39      655.44      7.46 o 
  -2   4   3      939.48      942.23     11.37 o 
  -1   4   3     1003.04      977.92     15.18 o 
   0   4   3     3081.33     3276.53    163.17 o 
   1   4   3      903.12      999.09     15.69 o 
   2   4   3     1261.40     1321.12     18.01 o 
   3   4   3      129.62      119.81      2.78 o 
   4   4   3      213.99      215.35      3.34 o 
   5   4   3      676.94      678.38      7.14 o 
   6   4   3       38.56       28.04      0.87 o 
   7   4   3      127.26      132.08      2.41 o 
   8   4   3      118.55      137.22      2.59 o 
   9   4   3        3.81        3.12      0.77 o 
  10   4   3     1657.72     1690.39     22.94 o 
  11   4   3        6.21        6.23      1.14 o 
  12   4   3       78.05       80.59      2.98 o 
  13   4   3       15.90       14.85      2.30 o 
  14   4   3      322.39      329.11      9.19 o 
 -14   5   3      354.50      368.28     12.35 o 
 -13   5   3      192.70      198.90      4.33 o 
 -12   5   3       27.25       27.86      1.74 o 
 -11   5   3     1057.95     1068.73     14.03 o 
 -10   5   3      397.31      388.03      6.07 o 
  -9   5   3        0.40        1.30      0.76 o 
  -8   5   3       76.17       83.80      2.77 o 
  -7   5   3      184.61      192.41      3.15 o 
  -6   5   3     2843.86     2717.21     31.95 o 
  -5   5   3       18.53       25.00      1.11 o 
  -4   5   3     2854.78     2921.86     33.54 o 
  -3   5   3     2955.04     3102.99     30.11 o 
  -2   5   3     2281.97     2501.10     32.75 o 
  -1   5   3     1383.87     1739.49     21.85 o 
   0   5   3      751.16      762.52     10.60 o 
   1   5   3      940.26      864.78     13.44 o 
   2   5   3       49.78       47.90      1.35 o 
   3   5   3     1020.76     1170.12     16.10 o 
   4   5   3     3136.48     3231.68     52.65 o 
   5   5   3       92.86       75.72      1.93 o 
   6   5   3      309.70      329.70      5.00 o 
   7   5   3      442.98      485.45      6.95 o 
   8   5   3     1557.10     1643.16     18.17 o 
   9   5   3      565.59      555.65      7.17 o 
  10   5   3      229.50      226.69      7.43 o 
  11   5   3      107.05      107.68      3.82 o 
  12   5   3      639.90      629.66     14.33 o 
  13   5   3        0.03       -0.38      1.65 o 
  14   5   3       15.73       14.72      2.50 o 
 -14   6   3        0.97        0.92      1.51 o 
 -13   6   3        7.81        6.55      1.72 o 
 -12   6   3      125.93      131.94      4.02 o 
 -11   6   3       41.03       37.02      2.06 o 
 -10   6   3       38.92       43.19      2.03 o 
  -9   6   3      455.66      491.37      7.22 o 
  -8   6   3        2.15        3.33      0.74 o 
  -7   6   3      110.89      118.75      2.33 o 
  -6   6   3      671.48      650.81      8.60 o 
  -5   6   3     2493.10     2545.24     29.45 o 
  -4   6   3       82.90       77.79      1.76 o 
  -3   6   3        4.58        7.10      0.51 o 
  -2   6   3     5455.67     5764.07     86.60 o 
  -1   6   3       50.06       46.27      2.02 o 
   0   6   3      521.66      487.56     22.25 o 
   1   6   3      992.69     1018.96     42.47 o 
   2   6   3     1084.61      974.63     16.48 o 
   3   6   3      286.79      283.76      5.35 o 
   4   6   3       15.77       10.13      1.05 o 
   5   6   3        9.41       25.62      1.80 o 
   6   6   3      425.10      450.69      6.39 o 
   7   6   3      136.16      118.31      2.66 o 
   8   6   3       24.84       27.75      1.55 o 
   9   6   3        1.09        0.78      0.87 o 
  10   6   3      359.24      377.11      6.70 o 
  11   6   3       64.02       64.42      3.09 o 
  12   6   3      113.96      121.02      4.27 o 
  13   6   3       74.07       81.63      4.36 o 
  14   6   3      453.44      439.18     11.52 o 
 -14   7   3        2.33        0.22      1.33 o 
 -13   7   3       72.45       74.27      3.65 o 
 -12   7   3        3.85        3.33      1.59 o 
 -11   7   3       96.26       98.40      5.40 o 
 -10   7   3      111.86      120.60      5.01 o 
  -9   7   3      233.35      246.43      5.19 o 
  -8   7   3       39.60       32.59      2.25 o 
  -7   7   3     6741.60     6331.92     73.22 o 
  -6   7   3      404.64      432.76      7.14 o 
  -5   7   3       32.50       19.76      1.17 o 
  -4   7   3      247.91      276.88      3.72 o 
  -3   7   3     2965.66     3107.20     36.07 o 
  -2   7   3      231.83      324.14      5.45 o 
  -1   7   3     2449.31     2928.69     45.62 o 
   0   7   3     5874.24     6433.50     98.13 o 
   1   7   3     1235.87     1301.56     21.04 o 
   2   7   3       16.72       14.49      1.15 o 
   3   7   3      562.27      658.33     14.38 o 
   4   7   3      743.92      619.57     83.80 o 
   5   7   3      109.74      134.26      3.60 o 
   6   7   3      141.91      167.27      3.60 o 
   7   7   3      102.59      111.74      2.60 o 
   8   7   3      196.57      188.96      3.74 o 
   9   7   3        0.37        0.06      0.95 o 
  10   7   3       94.29       96.27      2.83 o 
  11   7   3      384.10      392.33      7.53 o 
  12   7   3        0.31       -2.12      1.54 o 
  13   7   3      459.58      452.62     36.37 o 
  14   7   3       47.68       46.18      3.80 o 
 -14   8   3       20.05       19.17      2.91 o 
 -13   8   3       86.78       92.46      4.24 o 
 -12   8   3       42.79       43.86      4.57 o 
 -11   8   3        0.09        2.90      1.46 o 
 -10   8   3        4.40        6.21      1.48 o 
  -9   8   3      513.08      539.07      9.11 o 
  -8   8   3      120.96      100.37      2.94 o 
  -7   8   3      859.72      898.83     12.20 o 
  -6   8   3     3918.39     3810.82     44.60 o 
  -5   8   3       73.11       67.34      1.90 o 
  -4   8   3      516.61      546.26      6.55 o 
  -3   8   3        3.21        2.60      0.48 o 
  -2   8   3      807.91      826.00     12.09 o 
  -1   8   3      225.78      203.33      4.68 o 
   0   8   3      485.93      553.54     11.00 o 
   1   8   3       33.07       38.43      1.49 o 
   2   8   3      413.25      454.22      7.99 o 
   3   8   3      293.03      314.82      6.80 o 
   5   8   3      157.65      141.12      3.75 o 
   6   8   3      104.26      105.10      3.79 o 
   7   8   3      105.24      105.47      2.95 o 
   8   8   3      123.97      122.09      6.37 o 
   9   8   3        3.65        2.89      1.15 o 
  10   8   3      475.16      499.70      8.47 o 
  11   8   3        0.46        1.98      1.27 o 
  12   8   3       19.02       15.13      2.10 o 
  13   8   3       99.60       98.30      4.12 o 
 -13   9   3        3.81        3.17      1.75 o 
 -12   9   3       76.73       75.64      3.76 o 
 -11   9   3       16.55       13.35      3.46 o 
 -10   9   3       95.57       91.87      3.18 o 
  -9   9   3       85.75       73.65      2.90 o 
  -8   9   3      318.96      279.52      5.52 o 
  -7   9   3        3.89        2.70      1.07 o 
  -6   9   3     1135.84     1089.74     16.00 o 
  -5   9   3      208.89      189.83      3.36 o 
  -4   9   3       49.23       42.68      1.45 o 
  -3   9   3      759.62      791.70     17.12 o 
  -2   9   3      406.40      455.31      8.76 o 
  -1   9   3        0.24        2.32      0.87 o 
   0   9   3       80.65       63.70      1.96 o 
   1   9   3      350.66      409.72      5.71 o 
   2   9   3      274.39      252.96      4.55 o 
   4   9   3        0.03       -0.30      0.49 o 
   5   9   3        3.25        2.43      0.94 o 
   6   9   3        2.10        1.46      1.00 o 
   7   9   3       87.63       89.12      3.31 o 
   8   9   3      464.22      452.67      7.91 o 
   9   9   3       59.45       53.31      2.58 o 
  10   9   3        9.09        8.75      1.56 o 
  11   9   3       54.53       60.23      3.11 o 
  12   9   3      476.83      482.50     10.19 o 
  13   9   3        1.80        4.01      1.73 o 
 -13  10   3      265.10      282.32      8.88 o 
 -12  10   3       30.70       33.08      2.84 o 
 -11  10   3      504.71      522.78     11.01 o 
 -10  10   3        0.39       -0.87      1.12 o 
  -9  10   3        0.53        0.86      1.04 o 
  -8  10   3        3.63        0.49      0.91 o 
  -7  10   3      130.16      108.13      2.97 o 
  -6  10   3       79.01       72.86      2.04 o 
  -5  10   3        4.49        2.05      0.74 o 
  -4  10   3       60.13       61.59      1.74 o 
  -3  10   3        2.13        2.05      0.68 o 
  -2  10   3      313.30      308.56      6.66 o 
  -1  10   3       30.24       36.77      1.69 o 
   0  10   3      348.89      379.48      6.45 o 
   1  10   3       86.79       95.19      2.53 o 
   2  10   3      228.02      238.17      4.77 o 
   3  10   3       27.95       27.09      4.73 o 
   4  10   3      297.99      284.82      5.95 o 
   5  10   3       15.53       15.69      1.48 o 
   6  10   3        1.55        2.93      1.08 o 
   7  10   3      844.78      826.28     14.83 o 
   8  10   3        9.57        7.69      1.55 o 
   9  10   3       50.10       52.94      2.68 o 
  10  10   3        0.13        0.89      1.23 o 
  11  10   3       52.98       57.40      3.11 o 
  12  10   3       71.18       66.63      3.97 o 
  13  10   3      206.72      208.31      7.70 o 
 -13  11   3        1.25        0.26      1.80 o 
 -12  11   3       58.61       57.77      3.69 o 
 -11  11   3       68.63       63.47      3.69 o 
 -10  11   3        1.25        0.95      1.21 o 
  -9  11   3       33.12       33.25      2.13 o 
  -8  11   3       80.83       87.98      2.90 o 
  -7  11   3      159.37      160.59      4.47 o 
  -6  11   3        7.53       16.71      1.51 o 
  -5  11   3        1.64        1.15      0.68 o 
  -4  11   3      291.49      344.91      5.74 o 
  -3  11   3      429.56      356.93      6.37 o 
  -2  11   3     1092.67     1012.10     14.85 o 
  -1  11   3      299.67      281.99      5.28 o 
   0  11   3       23.64       28.30      1.73 o 
   1  11   3        1.02        4.26      0.86 o 
   2  11   3       57.38       73.03      2.93 o 
   3  11   3      323.13      333.99      6.53 o 
   4  11   3     2313.27     2281.51     35.43 o 
   5  11   3      787.44      777.44     18.07 o 
   6  11   3      156.16      150.69      4.30 o 
   7  11   3       56.83       66.65      3.05 o 
   8  11   3       64.58       65.93      3.22 o 
   9  11   3      187.57      181.19      5.53 o 
  10  11   3       98.77      105.03      3.64 o 
  11  11   3        4.35        6.28      1.61 o 
  12  11   3       88.77       95.60      4.46 o 
 -12  12   3        1.06        0.19      1.85 o 
 -11  12   3        6.89        6.94      1.66 o 
 -10  12   3      323.73      345.06      9.11 o 
  -9  12   3        9.19        6.05      1.33 o 
  -8  12   3      217.82      220.10      5.78 o 
  -7  12   3        4.55        1.51      1.12 o 
  -6  12   3      268.93      272.46      6.28 o 
  -5  12   3      149.91      156.90      3.42 o 
  -4  12   3      102.62       80.26      3.02 o 
  -3  12   3        0.00        0.93      0.81 o 
  -2  12   3        7.99       20.89      1.92 o 
  -1  12   3      554.20      534.05      8.76 o 
   0  12   3        9.28        9.53      1.15 o 
   1  12   3      786.24      777.94     11.95 o 
   2  12   3      871.04      875.85     14.46 o 
   3  12   3     1159.53     1144.95     20.28 o 
   4  12   3      613.96      609.62     11.01 o 
   5  12   3      173.38      168.11      4.46 o 
   6  12   3       86.81       88.62      3.87 o 
   7  12   3      107.58      105.74      3.78 o 
   8  12   3       38.77       38.87      2.76 o 
   9  12   3       64.44       62.17      3.63 o 
  10  12   3      350.05      365.55      8.92 o 
  11  12   3        3.69        5.62      1.59 o 
  12  12   3       62.34       63.00      3.49 o 
 -12  13   3      101.88      113.78      5.38 o 
 -11  13   3      781.71      779.05     13.23 o 
 -10  13   3       53.92       57.69      3.82 o 
  -9  13   3       16.15       16.00      3.88 o 
  -8  13   3        0.15        0.24      1.20 o 
  -7  13   3      841.67      798.61     14.48 o 
  -6  13   3      135.69      132.70      3.85 o 
  -5  13   3       72.75       62.53      2.29 o 
  -4  13   3     2397.62     2225.71     35.67 o 
  -3  13   3       58.37       92.77      2.89 o 
  -2  13   3      495.33      528.59      8.86 o 
  -1  13   3        8.18       15.52      1.39 o 
   0  13   3      727.13      710.70     11.21 o 
   1  13   3        9.08       10.44      1.22 o 
   2  13   3     1179.04     1166.31     18.79 o 
   3  13   3        5.89        6.60      1.12 o 
   4  13   3     2075.96     2017.97     31.82 o 
   5  13   3       21.89       29.19      4.30 o 
   6  13   3       13.07        9.81      2.05 o 
   7  13   3       63.62       61.04      2.97 o 
   8  13   3       43.77       45.15      2.98 o 
   9  13   3       45.54       53.53      3.45 o 
  10  13   3      198.17      179.81      7.90 o 
  11  13   3      111.74      105.02      4.82 o 
  12  13   3      165.48      181.95     18.05 o 
 -11  14   3      168.75      162.53      5.31 o 
 -10  14   3       23.62       27.60      2.69 o 
  -9  14   3      146.71      149.91      5.00 o 
  -8  14   3      113.58      107.19      3.97 o 
  -7  14   3       29.34       30.61      2.25 o 
  -6  14   3       29.72       28.97      2.00 o 
  -5  14   3      649.01      641.16     11.56 o 
  -4  14   3        2.66        1.13      1.31 o 
  -3  14   3      225.82      215.33      4.78 o 
  -2  14   3      451.06      479.84      8.35 o 
  -1  14   3      604.40      602.49      9.93 o 
   0  14   3       59.39       42.06      2.09 o 
   1  14   3       45.51       50.57      2.56 o 
   2  14   3     1940.97     1854.72     28.97 o 
   3  14   3       56.31       57.36      2.38 o 
   4  14   3      137.06      141.53      3.96 o 
   5  14   3      142.72      137.36      4.09 o 
   6  14   3      181.22      170.96     11.68 o 
   7  14   3      103.26       94.60      3.72 o 
   8  14   3       12.05       11.38      1.84 o 
   9  14   3       10.66        9.88      1.97 o 
  10  14   3      310.67      299.73      8.04 o 
  11  14   3        5.39        6.11      3.07 o 
 -11  15   3      555.02      560.73     11.84 o 
 -10  15   3      138.86      123.92      7.44 o 
  -9  15   3       74.16       75.60      3.79 o 
  -8  15   3       35.45       37.68      2.71 o 
  -7  15   3     1048.23     1006.30     17.81 o 
  -6  15   3      119.77      128.31      3.86 o 
  -5  15   3      190.39      195.92      4.65 o 
  -4  15   3      328.95      359.82      9.95 o 
  -3  15   3      768.27      757.19     12.20 o 
  -2  15   3       89.06       99.31      3.23 o 
  -1  15   3       77.73       75.90      2.69 o 
   0  15   3     1148.72     1085.94     16.41 o 
   1  15   3      387.70      373.62      8.13 o 
   2  15   3       82.61       79.30      4.18 o 
   3  15   3       14.62       14.03      1.79 o 
   4  15   3      421.63      397.51      8.07 o 
   5  15   3      335.31      342.79      8.34 o 
   6  15   3      338.78      320.55      9.32 o 
   7  15   3        0.70        0.45      1.40 o 
   8  15   3      111.65      110.15      4.27 o 
   9  15   3      335.25      328.64      8.33 o 
  10  15   3        7.07        3.37      2.04 o 
  11  15   3       55.41       57.09      4.58 o 
 -10  16   3      185.98      203.21      7.29 o 
  -9  16   3        7.73       11.56      2.03 o 
  -8  16   3      722.83      734.98     14.20 o 
  -7  16   3        6.51        4.31      1.45 o 
  -6  16   3      212.59      198.48      5.10 o 
  -5  16   3      344.10      347.07      7.16 o 
  -4  16   3       71.35       84.74      8.55 o 
  -3  16   3       31.96       37.74      2.61 o 
  -2  16   3      340.74      353.27      6.92 o 
  -1  16   3      635.28      629.24     10.60 o 
   0  16   3       84.63       78.76      3.25 o 
   1  16   3       29.28       29.19      1.87 o 
   2  16   3       60.27       56.76      2.95 o 
   3  16   3      141.63      133.28      3.79 o 
   4  16   3      240.02      231.88      5.62 o 
   5  16   3       14.99       10.49      1.56 o 
   6  16   3      757.53      729.47     13.81 o 
   7  16   3       11.79       15.41      2.01 o 
   8  16   3       67.58       69.03      3.71 o 
   9  16   3       61.00       65.51      4.42 o 
  10  16   3      275.06      288.18      9.28 o 
  -9  17   3      752.39      757.55     17.39 o 
  -8  17   3      598.42      611.78     12.48 o 
  -7  17   3      332.93      326.80      8.12 o 
  -6  17   3      178.38      165.50      5.72 o 
  -5  17   3       10.33       11.30      2.34 o 
  -4  17   3       70.35       66.06      4.25 o 
  -3  17   3      294.65      287.45      8.64 o 
  -2  17   3       69.95       70.37      2.92 o 
  -1  17   3       47.68       51.30      3.59 o 
   0  17   3      478.89      489.20     10.18 o 
   1  17   3      340.87      349.50      8.01 o 
   2  17   3       12.03       15.25      1.41 o 
   3  17   3      326.05      338.83      7.20 o 
   4  17   3       56.74       58.47      2.74 o 
   5  17   3      529.35      539.21     10.78 o 
   6  17   3       80.10       88.46      3.68 o 
   7  17   3       38.74       33.14      2.68 o 
   8  17   3       65.64       61.41      4.85 o 
   9  17   3       58.63       65.03      5.44 o 
  -9  18   3      682.51      698.89     16.44 o 
  -8  18   3       62.36       64.11      3.85 o 
  -7  18   3       88.56       99.38      3.88 o 
  -6  18   3       55.84       56.95      2.79 o 
  -5  18   3      207.13      198.39      8.73 o 
  -4  18   3        6.62        4.67      2.02 o 
  -3  18   3       40.27       49.07      5.81 o 
  -2  18   3      207.48      194.79     14.10 o 
  -1  18   3      413.33      431.60      9.41 o 
   0  18   3       70.21       81.54      7.08 o 
   1  18   3      132.43      139.65      3.41 o 
   2  18   3      737.09      778.80     12.35 o 
   3  18   3       30.85       33.18      4.23 o 
   4  18   3       12.66       10.60      1.55 o 
   5  18   3        5.79        5.38      1.78 o 
   6  18   3      190.14      183.45      5.45 o 
   7  18   3       86.94       86.81      4.31 o 
   8  18   3       37.16       35.01      9.29 o 
  -8  19   3        1.36        5.38      1.94 o 
  -7  19   3       14.47       17.56      2.26 o 
  -6  19   3       18.55       18.91      2.26 o 
  -5  19   3       23.59       24.41      1.78 o 
  -4  19   3      260.12      258.82      8.75 o 
  -3  19   3      103.27      101.05      5.06 o 
  -2  19   3       20.33       26.64      3.63 o 
  -1  19   3      235.88      242.16      6.50 o 
   0  19   3        4.62        5.44      1.64 o 
   1  19   3        3.72        5.78      1.54 o 
   2  19   3       83.91       93.99      3.05 o 
   3  19   3       13.17       15.52      1.73 o 
   4  19   3      288.73      287.95      6.25 o 
   5  19   3        1.26        1.22      1.26 o 
   6  19   3        0.01       -0.96      1.46 o 
   7  19   3      150.36      160.42      6.04 o 
  -6  20   3      115.10      122.79      4.45 o 
  -5  20   3      232.11      245.16     11.43 o 
  -4  20   3        2.70        1.70      2.03 o 
  -3  20   3       54.46       57.01      4.30 o 
  -2  20   3      261.44      255.72     10.65 o 
  -1  20   3       13.53        8.73      2.66 o 
   0  20   3       51.24       53.22      3.29 o 
   1  20   3       38.93       35.69      1.99 o 
   2  20   3       64.40       58.15      2.51 o 
   3  20   3        2.57        0.73      1.16 o 
   4  20   3        1.05        1.51      1.22 o 
   5  20   3      119.92      124.11      4.94 o 
   6  20   3        1.17        1.48      1.67 o 
  -5  21   3        7.06        4.00      2.81 o 
  -4  21   3       65.12       79.10      6.22 o 
  -3  21   3        4.18        4.07      2.44 o 
  -2  21   3       22.78       25.60      3.77 o 
  -1  21   3       95.90       88.86      5.92 o 
   0  21   3      356.89      384.83     13.91 o 
   1  21   3        0.13       -0.27      1.04 o 
   2  21   3       55.40       56.02      2.61 o 
   3  21   3        9.65        9.26      1.79 o 
   4  21   3      149.44      143.03      5.14 o 
  -2  22   3       36.19       34.41      4.44 o 
  -1  22   3      105.96      112.76      6.73 o 
   0  22   3       25.60       31.37      4.14 o 
   1  22   3       15.83       19.19      1.96 o 
   2  22   3       25.27       21.56      2.20 o 
 -15   0   4       72.35       63.12      5.99 o 
 -14   0   4      889.11      874.00     26.93 o 
 -13   0   4      488.24      506.70     17.24 o 
 -12   0   4      501.30      481.85     14.50 o 
 -11   0   4      333.46      341.43      7.82 o 
 -10   0   4      441.07      382.77      6.59 o 
  -9   0   4       26.08       51.20      1.95 o 
  -8   0   4       94.54      108.88      2.78 o 
  -7   0   4     2317.89     2240.34     29.50 o 
  -6   0   4     2636.57     2620.65     34.09 o 
  -5   0   4      736.52      701.75     10.52 o 
  -4   0   4     1794.13     1921.26     25.07 o 
  -3   0   4      370.60      389.17      5.95 o 
  -2   0   4      144.27      121.13      4.59 o 
  -1   0   4     2701.84     2812.14     41.59 o 
   0   0   4      163.05      238.25     26.08 o 
   1   0   4       38.86       17.63      3.18 o 
   2   0   4        8.95        0.18      1.05 o 
   3   0   4     6472.97     7215.14    131.12 o 
   5   0   4      247.48      167.61      6.52 o 
   6   0   4      395.43      395.18      9.26 o 
   7   0   4      973.18     1038.41     14.68 o 
   8   0   4        6.16        5.22      1.25 o 
   9   0   4     1849.71     1863.71     49.57 o 
  10   0   4      351.43      355.61      8.54 o 
  11   0   4       35.39       37.92      2.77 o 
  12   0   4      525.44      524.78     11.84 o 
  13   0   4      233.93      247.49      6.87 o 
  14   0   4      176.63      194.38      9.18 o 
 -15   1   4       20.48       18.60      2.69 o 
 -14   1   4      199.92      186.51      6.49 o 
 -13   1   4      127.17      135.98      5.23 o 
 -12   1   4      281.86      286.60      6.50 o 
 -11   1   4      498.97      518.60      6.99 o 
 -10   1   4      260.91      240.65      3.96 o 
  -9   1   4      187.66      134.11      2.53 o 
  -8   1   4      998.18      977.40      9.78 o 
  -7   1   4      638.98      640.84      6.66 o 
  -6   1   4      797.13      871.10      8.13 o 
  -5   1   4      187.02      212.98      2.50 o 
  -4   1   4       97.55       82.97      1.27 o 
  -3   1   4        2.99        4.04      0.37 o 
  -2   1   4      937.71      876.80     28.42 o 
  -1   1   4     1782.65     1801.36     22.59 o 
   0   1   4      107.47      110.50      1.78 o 
   1   1   4     2950.27     3141.19     32.63 o 
   2   1   4     4276.49     4690.56     55.02 o 
   3   1   4     1523.92     1555.81     12.97 o 
   4   1   4      335.34      407.94      3.96 o 
   5   1   4      882.65      863.35     11.40 o 
   6   1   4      280.45      314.49      3.47 o 
   7   1   4      379.91      392.49      4.51 o 
   8   1   4      778.18      759.31      9.82 o 
   9   1   4        0.05        1.73      0.86 o 
  10   1   4      160.99      176.27      4.02 o 
  11   1   4      357.41      352.78      7.02 o 
  12   1   4      153.03      161.28      3.67 o 
  13   1   4       32.04       34.52      3.88 o 
  14   1   4        2.08        3.22      2.96 o 
 -15   2   4       44.19       41.54      3.60 o 
 -14   2   4      373.59      379.09     10.09 o 
 -13   2   4       95.03       97.08      3.64 o 
 -12   2   4      330.98      339.93      6.49 o 
 -11   2   4      108.90      104.76      2.74 o 
 -10   2   4       38.55       30.37      1.36 o 
  -9   2   4      144.91       92.43      2.28 o 
  -8   2   4       34.55       18.63      1.27 o 
  -7   2   4     1704.67     1584.95     16.25 o 
  -6   2   4      189.13      170.09      2.80 o 
  -5   2   4     1679.72     1670.81     18.23 o 
  -4   2   4      103.52      127.68      2.10 o 
  -3   2   4      718.30      678.85      8.46 o 
  -2   2   4     1626.80     1709.44     15.83 o 
  -1   2   4      201.64      153.79      2.23 o 
   0   2   4      114.76      132.71      2.23 o 
   1   2   4        3.27        2.43      0.38 o 
   2   2   4     2024.06     2041.07     17.67 o 
   3   2   4      283.02      338.96      3.29 o 
   4   2   4     3286.39     3720.05     30.23 o 
   5   2   4     3358.09     3787.79     29.41 o 
   6   2   4     1079.92     1149.91     11.18 o 
   7   2   4      483.58      480.39      5.65 o 
   8   2   4       63.03       60.72      2.03 o 
   9   2   4      667.12      663.16      8.86 o 
  10   2   4       34.35       35.06      1.75 o 
  11   2   4       21.71       25.25      1.92 o 
  12   2   4       21.64       22.59      2.46 o 
  13   2   4      709.88      701.31     20.09 o 
  14   2   4        0.64        2.64      1.53 o 
 -14   3   4      179.61      187.38      6.37 o 
 -13   3   4       51.40       53.89      2.41 o 
 -12   3   4       26.40       27.50      1.73 o 
 -11   3   4      130.71      115.32      3.39 o 
 -10   3   4        0.03        1.00      0.79 o 
  -9   3   4      176.49      154.57      2.68 o 
  -8   3   4      285.58      242.51      3.77 o 
  -7   3   4      248.07      226.84      7.40 o 
  -6   3   4       74.91       84.00      1.89 o 
  -5   3   4        7.83        5.66      0.65 o 
  -4   3   4        0.19        0.13      0.34 o 
  -3   3   4       12.69       16.37      0.72 o 
  -2   3   4      670.62      651.81      7.47 o 
  -1   3   4     4636.51     4203.47    215.34 o 
   0   3   4        8.47        5.08      0.58 o 
   1   3   4     3066.49     3276.39     31.99 o 
   2   3   4     1086.54     1187.09     12.10 o 
   3   3   4       53.98       44.61      1.37 o 
   4   3   4      425.09      434.17      4.32 o 
   5   3   4       28.42       24.76      1.04 o 
   6   3   4       44.87       53.33      1.43 o 
   7   3   4      316.36      313.18      4.02 o 
   8   3   4       54.03       45.20      1.39 o 
   9   3   4      262.54      258.58      4.21 o 
  10   3   4       52.13       53.61      2.82 o 
  11   3   4       10.61        9.45      1.42 o 
  12   3   4        7.31        6.38      1.42 o 
  13   3   4        7.89        4.83      1.46 o 
  14   3   4      212.94      210.06     10.06 o 
 -14   4   4       16.98       19.02      1.75 o 
 -13   4   4       99.49       98.52      2.89 o 
 -12   4   4      262.89      270.82      5.05 o 
 -11   4   4        2.58        3.30      1.01 o 
 -10   4   4       32.82       22.95      1.49 o 
  -9   4   4        3.89        4.56      0.83 o 
  -8   4   4      368.85      352.97      4.55 o 
  -7   4   4     2281.32     2177.95     20.41 o 
  -6   4   4      915.78      898.90      9.63 o 
  -5   4   4      470.09      412.67      4.91 o 
  -4   4   4        0.41        1.50      0.38 o 
  -3   4   4      300.40      303.19      4.39 o 
  -2   4   4       23.37       18.35      0.86 o 
  -1   4   4       85.38       85.50      1.54 o 
   0   4   4      575.03      603.72     14.76 o 
   1   4   4      505.64      576.46      7.39 o 
   2   4   4     1039.38     1183.68     12.06 o 
   3   4   4        3.86        4.82      0.46 o 
   4   4   4      279.55      292.40      3.35 o 
   5   4   4      421.47      422.91      5.32 o 
   6   4   4      205.87      222.60      2.97 o 
   7   4   4        4.02        2.98      0.54 o 
   8   4   4      175.55      195.30      3.29 o 
   9   4   4       54.38       57.03      1.83 o 
  10   4   4       11.71       14.24      2.22 o 
  11   4   4       66.22       62.14      3.12 o 
  12   4   4       88.08       77.46      3.97 o 
  13   4   4       11.82        9.79      2.19 o 
  14   4   4      106.96      100.41      7.10 o 
 -14   5   4       86.24       89.07      3.05 o 
 -13   5   4      122.00      123.07      3.32 o 
 -12   5   4       68.13       71.13      2.48 o 
 -11   5   4       64.24       65.07      2.85 o 
 -10   5   4       77.05       73.35      2.28 o 
  -9   5   4        0.82        0.25      0.69 o 
  -8   5   4       56.74       53.92      1.72 o 
  -7   5   4     1443.70     1383.77     15.66 o 
  -6   5   4     1736.09     1716.97     17.42 o 
  -5   5   4      735.04      758.44      9.56 o 
  -4   5   4      110.22      114.35      2.31 o 
  -3   5   4      391.57      447.05      5.24 o 
  -2   5   4       93.16       97.88      1.70 o 
  -1   5   4      466.42      585.73      6.75 o 
   0   5   4      210.31      236.18      3.98 o 
   1   5   4      182.72      204.07      3.69 o 
   2   5   4      364.99      355.33      5.07 o 
   3   5   4      274.48      274.41      3.78 o 
   4   5   4      547.38      575.24      6.42 o 
   5   5   4      364.08      387.54      5.61 o 
   6   5   4      649.40      649.59      8.76 o 
   7   5   4      128.78      131.63      2.87 o 
   8   5   4      227.68      236.66      4.33 o 
   9   5   4      147.72      140.07      3.26 o 
  10   5   4       67.33       64.59      2.98 o 
  11   5   4      271.91      260.78      7.53 o 
  12   5   4       80.45       74.41      3.91 o 
  13   5   4      195.92      189.35     13.50 o 
  14   5   4       47.01       46.70      3.72 o 
 -14   6   4        3.08        1.85      1.56 o 
 -13   6   4        9.16        9.83      1.68 o 
 -12   6   4       22.63       25.69      1.71 o 
 -11   6   4       20.35       23.40      1.72 o 
 -10   6   4       42.83       41.80      2.06 o 
  -9   6   4      158.74      154.91      3.61 o 
  -8   6   4       76.15       81.00      2.03 o 
  -7   6   4     2627.67     2612.16     28.28 o 
  -6   6   4      406.57      370.67      5.41 o 
  -5   6   4       22.23       19.37      1.14 o 
  -4   6   4      311.30      268.11      3.67 o 
  -3   6   4       73.78       82.80      1.52 o 
  -2   6   4     1196.85     1194.23     14.54 o 
  -1   6   4      162.69      172.37      2.94 o 
   0   6   4     2030.73     2440.13     28.99 o 
   1   6   4     1436.06     1531.06     28.35 o 
   2   6   4     1446.25     1671.66     20.28 o 
   3   6   4       19.16       19.00      0.89 o 
   4   6   4       38.78       26.73      1.75 o 
   5   6   4      327.51      313.39      4.79 o 
   6   6   4      106.80      118.09      3.48 o 
   7   6   4        0.78        0.34      0.72 o 
   8   6   4      289.61      266.71      4.73 o 
   9   6   4       47.43       45.91      2.03 o 
  10   6   4      268.64      278.15      5.21 o 
  11   6   4        0.00        0.19      1.58 o 
  12   6   4       23.14       22.36      2.77 o 
  13   6   4       21.64       22.64      2.88 o 
  14   6   4      154.86      147.66      6.01 o 
 -14   7   4      182.59      184.79      4.86 o 
 -13   7   4      106.67      112.64      4.54 o 
 -12   7   4        2.11        1.20      1.49 o 
 -11   7   4      326.15      324.77      7.67 o 
 -10   7   4       79.94       72.64      3.23 o 
  -9   7   4       17.75       12.17      1.10 o 
  -8   7   4      284.97      270.01      4.14 o 
  -7   7   4      150.03      148.07      2.67 o 
  -6   7   4      428.43      413.51      5.43 o 
  -5   7   4        1.03        1.32      0.67 o 
  -4   7   4      106.66      106.40      3.00 o 
  -3   7   4      222.32      235.83      3.33 o 
  -2   7   4       42.86       33.04      1.00 o 
  -1   7   4       28.81       27.58      1.18 o 
   0   7   4       70.50       93.55      1.74 o 
   1   7   4      532.69      595.46      8.73 o 
   2   7   4       78.20       78.74      1.85 o 
   3   7   4      223.76      216.79      3.59 o 
   4   7   4      564.34      533.34     13.54 o 
   5   7   4       55.70       59.88      2.01 o 
   6   7   4      227.17      229.75      4.01 o 
   7   7   4       74.34       64.27      2.04 o 
   8   7   4       77.09       74.28      2.33 o 
   9   7   4       98.59       90.83      2.69 o 
  10   7   4       17.92       17.68      1.55 o 
  11   7   4      229.83      224.09      5.95 o 
  12   7   4      164.88      158.49      5.98 o 
  13   7   4       80.38       85.80      4.62 o 
 -14   8   4      228.04      235.48      8.07 o 
 -13   8   4      775.00      793.92     30.58 o 
 -12   8   4       91.13       89.24      4.05 o 
 -11   8   4        6.62        2.53      2.27 o 
 -10   8   4      271.86      280.03      6.86 o 
  -9   8   4       80.97       79.86      2.85 o 
  -8   8   4      239.39      260.21      5.30 o 
  -7   8   4        8.45        5.53      0.98 o 
  -6   8   4      716.80      744.01     10.04 o 
  -5   8   4       13.55       11.72      0.98 o 
  -4   8   4      194.24      197.65      3.38 o 
  -3   8   4     1670.94     1800.08     21.57 o 
  -2   8   4      275.35      241.29      3.10 o 
  -1   8   4       69.51       61.41      1.54 o 
   0   8   4        6.92        9.14      0.60 o 
   1   8   4       35.86       60.75      2.77 o 
   2   8   4      448.66      258.16      8.95 o 
   3   8   4      724.62      678.16     12.27 o 
   4   8   4      566.30      587.10     14.76 o 
   5   8   4     1162.40     1217.34     20.03 o 
   6   8   4      234.79      215.27      5.33 o 
   7   8   4     1227.55     1238.29     17.76 o 
   8   8   4      141.42      139.13      3.24 o 
   9   8   4     1045.90     1077.72     14.36 o 
  10   8   4      190.95      192.00      4.25 o 
  11   8   4        1.15        0.52      1.28 o 
  12   8   4        0.42        2.60      1.64 o 
  13   8   4       11.71       16.07      4.18 o 
 -13   9   4      149.99      156.63      6.84 o 
 -12   9   4      457.01      461.13     16.40 o 
 -11   9   4        0.64       -0.17      1.41 o 
 -10   9   4      762.61      722.86     13.67 o 
  -9   9   4       78.63       78.07      2.84 o 
  -8   9   4      135.70      135.32      3.58 o 
  -7   9   4        8.23       12.20      1.15 o 
  -6   9   4      182.69      185.14      3.59 o 
  -5   9   4       65.68       68.12      1.93 o 
  -4   9   4       39.02       34.95      1.13 o 
  -3   9   4      661.10      649.50      8.54 o 
  -2   9   4        0.91        2.14      0.45 o 
  -1   9   4      124.51      126.84      2.77 o 
   0   9   4      211.47      197.84      4.74 o 
   1   9   4      298.00      306.05      5.29 o 
   3   9   4     1311.86     1092.86     29.00 o 
   4   9   4     1039.30     1001.75     16.72 o 
   5   9   4      790.57      780.86     13.73 o 
   6   9   4      531.06      530.63     10.24 o 
   7   9   4      319.05      304.60      7.20 o 
   8   9   4       64.54       62.81      2.79 o 
   9   9   4       79.45       78.37      3.47 o 
  10   9   4      219.07      225.51      5.39 o 
  11   9   4       44.54       42.49      2.38 o 
  12   9   4        2.52        0.98      1.62 o 
  13   9   4       13.95       12.80      2.59 o 
 -13  10   4      111.70      116.07      5.42 o 
 -12  10   4      327.49      338.22     13.76 o 
 -11  10   4      240.84      227.41      6.34 o 
 -10  10   4      398.84      400.41      7.78 o 
  -9  10   4      359.73      347.85      6.82 o 
  -8  10   4        2.36        1.03      0.97 o 
  -7  10   4      176.69      175.70      4.04 o 
  -6  10   4       24.87       28.59      1.56 o 
  -5  10   4       85.36       82.75      2.14 o 
  -4  10   4      145.75      102.18      2.55 o 
  -3  10   4     1138.26     1204.79     16.86 o 
  -2  10   4      447.45      455.28      7.67 o 
  -1  10   4     1176.97     1050.01     18.14 o 
   0  10   4      114.17      105.91      2.81 o 
   1  10   4      477.34      463.16      7.46 o 
   2  10   4     2892.53     2819.80     74.33 o 
   3  10   4      582.33      571.14      9.11 o 
   4  10   4        0.73        1.70      0.93 o 
   5  10   4      345.64      337.75      7.18 o 
   6  10   4      372.08      359.76      7.74 o 
   7  10   4      215.52      212.91      6.01 o 
   8  10   4        7.41        9.04      2.25 o 
   9  10   4     1118.17     1118.49     16.92 o 
  10  10   4       10.32       10.60      2.19 o 
  11  10   4      406.96      396.35      8.07 o 
  12  10   4      331.61      321.46     13.13 o 
 -13  11   4        0.24       -0.96      1.85 o 
 -12  11   4      110.44      115.69      4.77 o 
 -11  11   4       83.83       91.49      4.00 o 
 -10  11   4      138.31      121.75      3.87 o 
  -9  11   4        0.61        2.92      1.22 o 
  -8  11   4      326.00      342.88      8.20 o 
  -7  11   4       47.98       47.45      2.21 o 
  -6  11   4       50.17       47.86      2.07 o 
  -5  11   4      755.92      708.27     10.91 o 
  -4  11   4        2.31       12.07      1.01 o 
  -3  11   4     1426.14     1256.69     17.58 o 
  -2  11   4      266.67      283.70      5.51 o 
  -1  11   4       14.08       22.05      1.53 o 
   0  11   4       25.98       17.90      0.94 o 
   1  11   4      584.51      548.59      7.70 o 
   2  11   4       18.64       23.80      1.40 o 
   3  11   4      928.21      897.28     13.43 o 
   4  11   4      417.34      422.49      8.32 o 
   5  11   4      944.21      918.36     15.94 o 
   6  11   4        3.03        2.16      2.17 o 
   7  11   4      134.01      127.46      4.28 o 
   8  11   4       81.20       73.00      3.46 o 
   9  11   4      272.62      258.07      6.97 o 
  10  11   4      162.04      166.91      5.09 o 
  11  11   4       40.19       44.39      2.87 o 
  12  11   4       34.78       35.83      3.68 o 
 -12  12   4        6.57        5.91      2.14 o 
 -11  12   4      382.21      413.72     12.74 o 
 -10  12   4      165.32      156.75      4.47 o 
  -9  12   4      986.07     1029.42     15.89 o 
  -8  12   4      567.71      549.90      9.41 o 
  -7  12   4      420.99      419.52      8.79 o 
  -6  12   4        7.77        8.30      1.28 o 
  -5  12   4       53.05       65.86      2.21 o 
  -4  12   4      160.02      101.74      2.57 o 
  -3  12   4       71.25       64.77      2.82 o 
  -2  12   4      991.40      867.43     13.35 o 
  -1  12   4        3.16        9.26      1.17 o 
   0  12   4       23.68       11.02      2.38 o 
   1  12   4      577.88      610.66      8.50 o 
   2  12   4       65.31       69.31      2.24 o 
   3  12   4       60.32       68.22      3.80 o 
   4  12   4     1332.25     1287.57     21.23 o 
   5  12   4     1375.87     1374.37     22.77 o 
   6  12   4      426.26      412.29      8.69 o 
   7  12   4       18.38       15.19      1.91 o 
   8  12   4      178.80      176.14      5.40 o 
   9  12   4      863.03      861.06     16.38 o 
  10  12   4      202.59      210.34      8.70 o 
  11  12   4        0.08        0.95      1.54 o 
  12  12   4       42.42       43.89      4.01 o 
 -12  13   4       13.14       13.85      2.56 o 
 -11  13   4      174.79      160.95      6.20 o 
 -10  13   4       13.75       14.46      1.89 o 
  -9  13   4       83.34       95.69      3.41 o 
  -8  13   4       59.62       59.33      4.32 o 
  -7  13   4       42.95       48.98      3.58 o 
  -6  13   4      159.24      157.43      9.70 o 
  -5  13   4      217.01      245.24      4.87 o 
  -4  13   4      867.15      803.21     12.06 o 
  -3  13   4        9.51        5.74      1.15 o 
  -2  13   4     2393.56     2166.95     30.27 o 
  -1  13   4      256.63      248.91      5.23 o 
   0  13   4      587.49      528.92      9.00 o 
   1  13   4      205.62      206.71      4.11 o 
   2  13   4      124.77      115.95      2.99 o 
   3  13   4      148.70      136.21      3.45 o 
   4  13   4       98.90      108.32      4.87 o 
   5  13   4      303.08      296.15      6.77 o 
   6  13   4       46.46       48.80      2.77 o 
   7  13   4      365.47      368.47      8.39 o 
   8  13   4      234.52      230.47      6.38 o 
   9  13   4       12.71       10.64      3.21 o 
  10  13   4        8.78        9.31      3.15 o 
  11  13   4      187.00      181.02      7.30 o 
 -11  14   4      225.84      239.49      8.44 o 
 -10  14   4      388.84      409.56      8.25 o 
  -9  14   4       53.76       54.31      3.43 o 
  -8  14   4       65.19       59.04      3.18 o 
  -7  14   4       18.71       16.89      1.88 o 
  -6  14   4       19.06       18.55      1.77 o 
  -5  14   4      109.64      106.02      5.98 o 
  -4  14   4       85.86       84.20      2.32 o 
  -3  14   4       35.15       37.88      2.96 o 
  -2  14   4       49.19       27.24      1.91 o 
  -1  14   4      480.35      449.14      8.08 o 
   0  14   4      235.45      221.62      4.93 o 
   1  14   4      127.42      127.13      3.04 o 
   2  14   4       54.21       55.61      2.13 o 
   3  14   4      401.26      402.91      7.27 o 
   4  14   4      108.23      113.12      3.61 o 
   5  14   4       46.91       46.99      2.68 o 
   6  14   4      100.58       85.54      3.56 o 
   7  14   4        8.23        8.27      1.66 o 
   8  14   4      155.27      154.66      5.53 o 
   9  14   4       10.65        9.81      2.03 o 
  10  14   4      209.10      199.58      6.44 o 
  11  14   4       15.77       16.31      2.95 o 
 -11  15   4        2.63        0.27      1.64 o 
 -10  15   4       10.47        6.42      2.10 o 
  -9  15   4      141.82      159.07      5.30 o 
  -8  15   4        2.55        3.46      1.47 o 
  -7  15   4        5.19        6.19      1.46 o 
  -6  15   4       67.70       70.74      3.47 o 
  -5  15   4      114.41      128.82      7.59 o 
  -4  15   4      126.53      127.69      5.03 o 
  -3  15   4      127.73      116.71      3.59 o 
  -2  15   4       78.47       88.74      3.08 o 
  -1  15   4       55.63       47.98      2.52 o 
   0  15   4       77.33       78.54      3.69 o 
   1  15   4      116.99      107.66      2.83 o 
   2  15   4       49.50       53.73      2.85 o 
   3  15   4      169.46      154.39      3.87 o 
   4  15   4       20.09       24.14      1.85 o 
   5  15   4      146.62      140.55      4.41 o 
   6  15   4       67.37       60.43      3.10 o 
   7  15   4       41.65       36.48      4.38 o 
   8  15   4       10.90        7.25      2.16 o 
   9  15   4        0.02       -0.39      1.54 o 
  10  15   4       16.20       15.69      2.77 o 
 -10  16   4        0.84        4.09      3.33 o 
  -9  16   4       20.97       17.47      2.58 o 
  -8  16   4       11.64       11.10      1.88 o 
  -7  16   4      364.72      372.44      8.39 o 
  -6  16   4        0.03       -0.07      1.08 o 
  -5  16   4        7.89        5.52      1.16 o 
  -4  16   4       44.22       39.77      3.54 o 
  -3  16   4        0.62       -0.36      1.04 o 
  -2  16   4       17.95       16.12      1.71 o 
  -1  16   4        0.95        0.84      1.03 o 
   0  16   4       11.80       19.58      2.17 o 
   1  16   4       56.88       54.43      2.10 o 
   2  16   4       80.28       84.59      2.71 o 
   3  16   4       15.88       17.95      1.60 o 
   4  16   4      102.63       89.57      3.14 o 
   5  16   4       68.18       63.53      3.08 o 
   6  16   4        5.49        4.49      1.46 o 
   7  16   4      100.50       97.00      4.19 o 
   8  16   4       30.66       35.12      2.94 o 
   9  16   4       32.83       32.16      3.37 o 
  -9  17   4       62.09       65.88      4.19 o 
  -8  17   4       37.85       37.03      3.13 o 
  -7  17   4        0.04        0.93      1.40 o 
  -6  17   4       31.69       32.87      3.37 o 
  -5  17   4       54.97       51.30      3.04 o 
  -4  17   4       27.13       24.49      4.40 o 
  -3  17   4      375.59      358.02     12.13 o 
  -2  17   4       42.15       47.49      2.68 o 
  -1  17   4      120.43      134.12      5.22 o 
   0  17   4        4.91        1.27      1.39 o 
   1  17   4      240.05      240.59      4.97 o 
   2  17   4      285.71      287.45      5.80 o 
   3  17   4        4.97        5.49      1.24 o 
   4  17   4        5.45        5.89      1.30 o 
   5  17   4        1.06        0.76      1.16 o 
   6  17   4        1.26        1.25      1.38 o 
   7  17   4        0.35       -0.19      1.35 o 
   8  17   4      200.29      188.96      6.88 o 
   9  17   4        0.06        6.01      3.37 o 
  -8  18   4      166.55      178.27      6.24 o 
  -7  18   4       68.79       70.80      3.79 o 
  -6  18   4      843.89      850.56     15.61 o 
  -5  18   4      353.27      381.75      8.06 o 
  -4  18   4       34.88       36.22      3.64 o 
  -3  18   4       27.44       23.00      3.77 o 
  -2  18   4      258.48      269.07      8.22 o 
  -1  18   4       16.10       25.54      2.45 o 
   0  18   4      139.63      139.42      4.78 o 
   1  18   4       71.53       64.65      2.45 o 
   2  18   4      325.74      336.09      7.83 o 
   3  18   4      417.49      421.21      7.94 o 
   4  18   4       81.96       76.20      3.08 o 
   5  18   4        0.44       -0.34      1.10 o 
   6  18   4       46.36       41.48      2.71 o 
   7  18   4       65.02       61.98      4.13 o 
   8  18   4       39.32       36.38      3.53 o 
  -7  19   4      542.90      553.98     13.08 o 
  -6  19   4       24.15       26.70      5.40 o 
  -5  19   4       52.92       53.77      4.39 o 
  -4  19   4      425.34      445.86     15.87 o 
  -3  19   4      236.38      234.42      8.16 o 
  -2  19   4        5.89        4.81      2.59 o 
  -1  19   4      242.06      249.47      7.13 o 
   0  19   4      239.89      245.07      6.82 o 
   1  19   4       45.03       41.85      2.11 o 
   2  19   4      164.14      164.21      4.23 o 
   3  19   4       18.22       20.15      1.84 o 
   4  19   4        9.74       11.64      1.66 o 
   5  19   4       24.95       28.99      2.78 o 
   6  19   4       14.91       18.56      3.14 o 
   7  19   4      513.35      501.44     12.82 o 
  -6  20   4      246.53      250.46      7.10 o 
  -5  20   4       55.03       54.24      5.99 o 
  -4  20   4      886.20      927.98     22.00 o 
  -3  20   4      140.36      114.98      7.10 o 
  -2  20   4        1.23        2.66      2.44 o 
  -1  20   4      147.37      163.67      8.36 o 
   0  20   4       10.16        8.67      1.94 o 
   1  20   4      698.32      730.35     11.97 o 
   2  20   4        0.53        1.57      1.16 o 
   3  20   4      492.44      498.94      9.26 o 
   4  20   4        2.44        1.77      1.56 o 
   5  20   4      270.78      265.87      7.84 o 
  -4  21   4       15.52       23.90      4.22 o 
  -3  21   4      184.82      186.24      9.47 o 
  -2  21   4       55.45       66.96      5.62 o 
  -1  21   4       22.65       17.61      3.63 o 
   0  21   4      109.43      116.37      4.82 o 
   1  21   4      286.06      307.85      6.34 o 
   2  21   4        0.46       -2.66      1.78 o 
   3  21   4       16.19       16.61      2.20 o 
 -14   1   5       75.89       71.38      4.27 o 
 -13   1   5       10.62       11.03      1.82 o 
 -12   1   5       35.89       33.44      2.14 o 
 -11   1   5       16.50       19.37      1.39 o 
 -10   1   5      231.41      221.67      3.81 o 
  -9   1   5       52.90       57.81      1.82 o 
  -8   1   5       81.35       62.07      1.93 o 
  -7   1   5      128.49       97.30      1.74 o 
  -6   1   5      107.37      109.25      1.78 o 
  -5   1   5        0.15        0.90      0.38 o 
  -4   1   5      787.33      842.30      7.82 o 
  -3   1   5     1130.85     1209.94     12.15 o 
  -2   1   5     3084.15     3457.26     31.11 o 
  -1   1   5     1258.51     1369.73     12.84 o 
   0   1   5      689.46      745.66      7.82 o 
   1   1   5      121.95      125.13      1.74 o 
   2   1   5      686.14      693.97      7.34 o 
   3   1   5       94.89       87.66      1.53 o 
   4   1   5      840.17      935.83     15.98 o 
   5   1   5       72.04       86.14      1.60 o 
   6   1   5     1052.41     1131.38     10.46 o 
   7   1   5      400.40      427.19      4.90 o 
   8   1   5       32.04       33.76      1.89 o 
   9   1   5       48.80       41.27      3.75 o 
  10   1   5       23.73       25.43      1.90 o 
  11   1   5      171.21      169.83      3.77 o 
  12   1   5       46.37       48.22      2.17 o 
  13   1   5       22.48       27.40      2.21 o 
  14   1   5      185.93      189.00      8.14 o 
 -14   2   5       24.47       22.31      2.75 o 
 -13   2   5       54.30       42.66      2.75 o 
 -12   2   5        5.28        5.99      1.21 o 
 -11   2   5        1.76        2.10      0.90 o 
 -10   2   5      275.42      290.26      4.61 o 
  -9   2   5      266.68      257.20      4.13 o 
  -8   2   5        0.59        1.49      0.67 o 
  -7   2   5       39.78       33.71      1.29 o 
  -6   2   5      551.76      551.07      6.36 o 
  -5   2   5       24.47       28.84      1.30 o 
  -4   2   5      190.42      242.21      3.74 o 
  -3   2   5      753.26      763.32     10.34 o 
  -2   2   5     1057.56     1154.07     12.59 o 
  -1   2   5      719.21      711.09      8.18 o 
   0   2   5      991.64     1128.44     15.18 o 
   1   2   5      594.77      606.71      6.52 o 
   2   2   5     4245.90     4618.47     44.72 o 
   3   2   5       15.27       18.84      0.67 o 
   4   2   5      397.40      456.03      4.63 o 
   5   2   5       48.50       44.77      1.43 o 
   6   2   5      281.05      253.43      3.25 o 
   7   2   5      147.88      139.43      2.26 o 
   8   2   5       57.71       57.56      1.95 o 
   9   2   5      197.75      195.76      3.92 o 
  10   2   5        4.79        5.40      1.05 o 
  11   2   5      206.09      208.85      5.83 o 
  12   2   5      313.08      331.37     11.91 o 
  13   2   5        0.03        0.29      1.53 o 
  14   2   5       11.55       15.36      2.42 o 
 -14   3   5       46.31       42.66      2.88 o 
 -13   3   5      386.00      402.81      7.39 o 
 -12   3   5      323.20      325.02      5.70 o 
 -11   3   5       66.36       55.85      2.21 o 
 -10   3   5       41.70       44.47      1.65 o 
  -9   3   5        0.12        1.77      0.78 o 
  -8   3   5        0.30       -0.41      0.63 o 
  -7   3   5        2.78        4.64      0.75 o 
  -6   3   5      159.17      139.96      2.65 o 
  -5   3   5      150.52      170.72      3.09 o 
  -4   3   5     1552.76     1511.63     18.06 o 
  -3   3   5       46.75       49.65      1.74 o 
  -2   3   5        4.54       15.91      1.40 o 
  -1   3   5       94.96      117.05      2.00 o 
   0   3   5     1354.07     1392.50     14.07 o 
   1   3   5      200.04      242.64      2.91 o 
   2   3   5     2368.53     2450.00     21.32 o 
   3   3   5       96.34       83.27      1.31 o 
   4   3   5      322.91      324.28      3.48 o 
   5   3   5       13.71       11.72      0.68 o 
   6   3   5        4.14        1.04      0.51 o 
   7   3   5      579.97      591.56      6.38 o 
   8   3   5       58.67       60.55      1.51 o 
   9   3   5      199.20      189.45      3.73 o 
  10   3   5        4.63        4.96      1.19 o 
  11   3   5        0.27       -0.85      1.70 o 
  12   3   5        9.49        8.53      1.97 o 
  13   3   5      212.42      216.80     10.06 o 
  14   3   5        9.87       11.42      2.38 o 
 -14   4   5      421.28      426.50      9.02 o 
 -13   4   5      351.16      366.93      8.15 o 
 -12   4   5       68.67       85.73      2.70 o 
 -11   4   5       39.32       38.78      1.93 o 
 -10   4   5     1497.03     1526.54     17.55 o 
  -9   4   5      389.46      429.92      5.51 o 
  -8   4   5      155.00      159.61      2.95 o 
  -7   4   5       90.47       88.30      2.18 o 
  -6   4   5      743.50      737.30      8.20 o 
  -5   4   5     1082.94     1053.54     11.84 o 
  -4   4   5       75.68       85.13      1.80 o 
  -3   4   5      809.03      854.91      9.10 o 
  -2   4   5     1523.86     1518.68     15.35 o 
  -1   4   5      124.96      140.56      3.35 o 
   0   4   5     1468.96     1657.55     17.97 o 
   1   4   5     1894.79     1885.36     18.92 o 
   2   4   5     3244.55     3379.69     35.77 o 
   3   4   5       76.65       76.65      2.08 o 
   4   4   5      208.86      191.03      2.53 o 
   5   4   5      120.87      108.17      1.99 o 
   6   4   5      895.49      884.94      8.88 o 
   7   4   5        0.42        1.49      0.74 o 
   8   4   5      293.62      315.06      4.34 o 
   9   4   5       45.10       43.81      1.93 o 
  10   4   5      838.26      805.92     17.16 o 
  11   4   5        0.69        0.04      1.49 o 
  12   4   5       27.56       22.55      2.66 o 
  13   4   5      203.51      211.77     10.21 o 
 -14   5   5       18.46       17.25      1.71 o 
 -13   5   5       76.65       88.30      3.20 o 
 -12   5   5       82.56       92.41      2.82 o 
 -11   5   5      441.22      439.85      8.78 o 
 -10   5   5        0.01       -0.33      0.83 o 
  -9   5   5       44.26       36.43      1.98 o 
  -8   5   5      276.06      297.44      5.47 o 
  -7   5   5     1074.67     1070.74     11.51 o 
  -6   5   5        0.47       -1.05      0.62 o 
  -5   5   5     1909.80     1816.24     21.63 o 
  -4   5   5      339.34      385.67      5.63 o 
  -3   5   5      359.18      361.93      5.25 o 
  -2   5   5       14.67       19.91      0.91 o 
  -1   5   5        0.14       -0.22      0.39 o 
   0   5   5     1061.26     1014.86     13.76 o 
   1   5   5      440.72      464.34      5.33 o 
   2   5   5     1658.52     1731.00     18.84 o 
   3   5   5      490.93      530.06      5.58 o 
   4   5   5      222.58      183.51      2.65 o 
   5   5   5      107.44      114.64      2.26 o 
   6   5   5       57.71       52.75      2.07 o 
   7   5   5      535.88      566.64      7.50 o 
   8   5   5      222.87      236.29      4.09 o 
   9   5   5      142.62      153.14      3.27 o 
  10   5   5       18.28       17.21      3.73 o 
  11   5   5       11.34       12.57      2.19 o 
  12   5   5      106.15       93.03      4.42 o 
  13   5   5       50.13       48.04      5.51 o 
 -14   6   5       48.35       48.77      3.68 o 
 -13   6   5        5.97        6.75      1.56 o 
 -12   6   5       21.15       20.67      1.62 o 
 -11   6   5       69.60       74.99      2.78 o 
 -10   6   5      648.09      636.17     10.23 o 
  -9   6   5      328.69      366.15      6.46 o 
  -8   6   5        3.53        0.99      0.71 o 
  -7   6   5       87.24       77.74      2.00 o 
  -6   6   5     1958.35     1911.51     19.38 o 
  -5   6   5     1829.46     1800.07     19.71 o 
  -4   6   5      168.46      186.24      3.54 o 
  -3   6   5      279.61      276.26      4.25 o 
  -2   6   5     2062.33     2051.71     22.07 o 
  -1   6   5      955.49      951.84     10.71 o 
   0   6   5       43.01       39.28      1.94 o 
   1   6   5     2219.75     2222.37     62.26 o 
   2   6   5      265.29      260.15      4.20 o 
   3   6   5      108.87      125.32      4.05 o 
   4   6   5      129.22      137.29      2.83 o 
   5   6   5        7.53        4.15      0.73 o 
   6   6   5      740.67      776.27     10.23 o 
   7   6   5      325.69      339.56      5.13 o 
   8   6   5      191.45      187.63      4.12 o 
   9   6   5       24.48       25.82      1.57 o 
  10   6   5      486.90      496.70      9.93 o 
  11   6   5        7.79       10.29      3.70 o 
  12   6   5      113.57      109.44      4.90 o 
  13   6   5      224.36      230.61      7.55 o 
 -13   7   5       18.78       18.40      2.43 o 
 -12   7   5       93.28       89.43      3.98 o 
 -11   7   5      183.09      175.17      5.34 o 
 -10   7   5       16.33       18.84      2.02 o 
  -9   7   5      220.27      213.58      4.71 o 
  -8   7   5      160.70      161.16      3.49 o 
  -7   7   5      574.89      551.91      7.14 o 
  -6   7   5      489.02      502.23      6.50 o 
  -5   7   5     2705.23     2582.96     27.86 o 
  -4   7   5     7470.10     7275.96     83.73 o 
  -3   7   5      174.05      186.69      3.30 o 
  -2   7   5      229.73      196.31      3.35 o 
  -1   7   5        3.91        7.94      1.15 o 
   0   7   5     3898.01     4045.37     51.98 o 
   1   7   5     1506.99     1726.22     22.89 o 
   2   7   5      395.24      441.87      6.39 o 
   3   7   5       15.51       11.26      1.16 o 
   4   7   5      218.95      205.10      3.78 o 
   5   7   5      162.31      165.87      3.40 o 
   6   7   5      262.73      277.70      4.38 o 
   7   7   5       58.37       49.21      1.85 o 
   8   7   5        0.98        1.38      0.92 o 
   9   7   5       45.10       44.91      2.63 o 
  10   7   5      186.42      181.18      4.14 o 
  11   7   5      328.99      338.67     10.27 o 
  12   7   5       22.67       24.23      2.89 o 
  13   7   5       28.62       27.40      3.13 o 
 -13   8   5       43.68       38.01      4.92 o 
 -12   8   5        0.33       -0.98      1.51 o 
 -11   8   5       14.19       14.83      2.07 o 
 -10   8   5      195.09      199.36      5.63 o 
  -9   8   5      131.48      134.17      8.56 o 
  -8   8   5        5.28        8.15      1.18 o 
  -7   8   5       54.84       50.78      2.01 o 
  -6   8   5     1656.30     1550.41     19.38 o 
  -5   8   5       15.67       22.33      1.62 o 
  -4   8   5     2015.50     1913.68     23.18 o 
  -3   8   5      855.06      865.15     11.19 o 
  -2   8   5       54.30       54.33      2.73 o 
  -1   8   5      431.79      440.73      5.75 o 
   0   8   5      423.56      416.45      5.51 o 
   1   8   5        9.53       13.95      1.75 o 
   2   8   5       62.32       61.68      3.86 o 
   3   8   5       21.84       21.56      1.77 o 
   4   8   5     1420.79     1348.83     16.98 o 
   5   8   5        3.69        1.78      0.82 o 
   6   8   5      391.68      387.95      6.29 o 
   7   8   5        7.04        8.32      1.05 o 
   8   8   5       70.59       63.52      2.36 o 
   9   8   5       26.05       27.43      1.83 o 
  10   8   5      450.89      456.08      7.58 o 
  11   8   5       62.17       71.97      3.65 o 
  12   8   5        9.12        9.22      2.77 o 
  13   8   5      130.72      133.44      5.75 o 
 -13   9   5       64.60       61.36      4.39 o 
 -12   9   5        7.38        3.66      1.73 o 
 -11   9   5      179.01      181.55      7.44 o 
 -10   9   5       57.96       55.46      3.23 o 
  -9   9   5        0.83       -0.15      1.01 o 
  -8   9   5       18.28       18.74      1.65 o 
  -7   9   5      703.18      678.68      9.66 o 
  -6   9   5        0.04        0.89      0.79 o 
  -5   9   5        2.79        1.75      0.76 o 
  -4   9   5       21.44       19.37      1.03 o 
  -3   9   5       28.88       25.12      1.26 o 
  -2   9   5      343.38      330.00      4.99 o 
  -1   9   5       19.50       25.45      1.13 o 
   0   9   5      896.13      891.79     11.69 o 
   1   9   5        0.68        0.96      0.60 o 
   2   9   5        0.01        0.29      0.58 o 
   3   9   5      128.20      114.50      3.03 o 
   4   9   5      103.78       94.77      2.87 o 
   5   9   5        1.87        1.41      0.98 o 
   6   9   5      196.19      206.08      5.36 o 
   7   9   5       28.76       24.68      2.20 o 
   8   9   5       51.61       54.33      2.29 o 
   9   9   5       29.16       28.38      1.87 o 
  10   9   5        7.09        8.77      1.44 o 
  11   9   5       39.47       36.74      2.85 o 
  12   9   5      107.06      103.36      4.99 o 
 -13  10   5       77.65       82.85      4.89 o 
 -12  10   5        1.31        2.25      1.64 o 
 -11  10   5      234.35      236.56      6.65 o 
 -10  10   5        7.20        6.60      1.71 o 
  -9  10   5      423.51      444.24      8.22 o 
  -8  10   5       52.42       53.98      2.53 o 
  -7  10   5      122.31      114.86      3.47 o 
  -6  10   5        1.28        4.00      0.91 o 
  -5  10   5       34.15       21.63      1.32 o 
  -4  10   5        0.06        0.76      0.56 o 
  -3  10   5       18.17       21.73      1.34 o 
  -2  10   5       40.41       35.92      1.58 o 
  -1  10   5       14.44       12.79      0.95 o 
   0  10   5       37.36       31.69      1.41 o 
   1  10   5       14.54       14.86      1.07 o 
   2  10   5       90.72       85.37      2.89 o 
   3  10   5      292.35      292.89      5.60 o 
   4  10   5      817.30      764.56     11.99 o 
   5  10   5      132.87      126.79      4.37 o 
   6  10   5      283.11      277.18      5.87 o 
   7  10   5        4.24        4.23      1.46 o 
   8  10   5        4.69        5.11      1.58 o 
   9  10   5      141.74      150.24      4.26 o 
  10  10   5        6.82        9.03      1.74 o 
  11  10   5       59.13       57.66      2.85 o 
  12  10   5       22.24       22.96      2.60 o 
 -12  11   5        1.43       -2.42      1.54 o 
 -11  11   5        6.46        6.40      1.84 o 
 -10  11   5      137.45      143.31      7.71 o 
  -9  11   5      194.23      201.68      4.97 o 
  -8  11   5        6.00        6.19      1.27 o 
  -7  11   5       19.19       24.95      1.80 o 
  -6  11   5      362.22      363.75      5.97 o 
  -5  11   5       55.20       63.22      2.68 o 
  -4  11   5      233.55      200.34      5.44 o 
  -3  11   5        6.64        6.00      0.95 o 
  -2  11   5       68.13       90.46      2.26 o 
  -1  11   5      208.57      172.64      3.33 o 
   0  11   5      121.41       86.90      2.58 o 
   1  11   5       17.44       18.83      1.21 o 
   2  11   5      398.59      383.00      6.76 o 
   3  11   5       21.72       19.78      1.54 o 
   4  11   5       18.42       19.02      1.70 o 
   5  11   5      359.12      343.14      7.02 o 
   6  11   5     2377.31     2315.16     32.37 o 
   7  11   5      203.24      193.85      5.54 o 
   8  11   5       51.87       46.21      4.58 o 
   9  11   5       25.18       22.48      2.54 o 
  10  11   5      114.05      114.61      3.97 o 
  11  11   5       19.06       25.05      2.36 o 
  12  11   5      105.90      111.45      5.69 o 
 -12  12   5       17.59       18.60      3.07 o 
 -11  12   5       83.82       91.05      7.77 o 
 -10  12   5      385.52      375.62      8.81 o 
  -9  12   5      227.30      213.89      8.62 o 
  -8  12   5       43.14       45.59      2.48 o 
  -7  12   5        0.02        0.05      0.97 o 
  -6  12   5      288.85      282.47      5.69 o 
  -5  12   5      281.30      273.88      5.48 o 
  -4  12   5        6.87        6.91      1.01 o 
  -3  12   5      111.16      100.18      2.64 o 
  -2  12   5      238.87      294.71      4.90 o 
  -1  12   5       86.76       86.09      2.21 o 
   0  12   5        0.07        0.50      0.66 o 
   1  12   5      247.22      265.12      5.11 o 
   2  12   5       37.11       30.48      1.73 o 
   3  12   5      202.32      201.37      4.51 o 
   4  12   5      652.18      639.68     11.47 o 
   5  12   5       22.94       22.63      1.86 o 
   6  12   5      457.46      455.07      8.52 o 
   7  12   5      102.30       92.95      3.41 o 
   8  12   5      153.07      146.77      5.00 o 
   9  12   5       17.80       20.14      2.45 o 
  10  12   5      198.17      192.82      6.31 o 
  11  12   5       45.27       52.89      2.97 o 
 -11  13   5       85.51       83.14      4.58 o 
 -10  13   5      102.72      111.21      4.28 o 
  -9  13   5       27.18       33.69      3.05 o 
  -8  13   5      122.08      115.13      3.61 o 
  -7  13   5      235.57      231.40      6.05 o 
  -6  13   5        3.20        5.19      1.31 o 
  -5  13   5      137.57      144.92      3.63 o 
  -4  13   5      316.32      325.28      6.02 o 
  -3  13   5       34.67       53.23      1.96 o 
  -2  13   5      309.92      254.22      5.95 o 
  -1  13   5      371.28      321.13      6.27 o 
   0  13   5      293.93      303.20      5.09 o 
   1  13   5       18.62       21.97      1.49 o 
   2  13   5      244.01      231.66      4.85 o 
   3  13   5      194.78      178.93      4.24 o 
   4  13   5       87.90       81.58      2.89 o 
   5  13   5       36.18       35.59      2.23 o 
   6  13   5      209.09      206.82      7.72 o 
   7  13   5      190.84      188.09      5.02 o 
   8  13   5       53.48       51.86      3.04 o 
   9  13   5      219.99      215.09     13.95 o 
  10  13   5        5.55        7.14      1.84 o 
  11  13   5      247.96      251.49     12.87 o 
 -11  14   5       62.65       68.26      4.55 o 
 -10  14   5      176.69      171.21      5.33 o 
  -9  14   5      141.61      149.85      4.76 o 
  -8  14   5       39.40       40.78      3.17 o 
  -7  14   5        0.75        3.19      1.33 o 
  -6  14   5      727.54      752.93     13.91 o 
  -5  14   5     1196.24     1122.58     16.70 o 
  -4  14   5      346.76      311.32      5.87 o 
  -3  14   5      131.81      122.74      3.07 o 
  -2  14   5     1552.79     1610.14     20.40 o 
  -1  14   5      331.08      318.28      5.30 o 
   0  14   5        8.08       14.97      1.38 o 
   1  14   5      713.31      685.21     10.89 o 
   2  14   5      441.55      399.64      7.25 o 
   3  14   5      195.15      200.89      4.63 o 
   4  14   5      161.30      160.11      4.19 o 
   5  14   5      840.57      816.17     13.31 o 
   6  14   5       56.35       50.76      2.80 o 
   7  14   5       49.58       47.31      2.85 o 
   8  14   5      121.00      119.61      4.16 o 
   9  14   5        0.21        0.78      1.45 o 
  10  14   5      171.91      168.35      6.96 o 
 -10  15   5        5.07        6.68      1.81 o 
  -9  15   5       24.48       29.24      2.66 o 
  -8  15   5      285.77      282.17      7.27 o 
  -7  15   5      207.04      187.19      5.42 o 
  -6  15   5       20.51       21.85      1.95 o 
  -5  15   5       21.10       19.47      1.73 o 
  -4  15   5      361.61      333.19      6.23 o 
  -3  15   5       27.65       30.82      1.60 o 
  -2  15   5      337.67      312.88      5.30 o 
  -1  15   5      148.55      150.21      3.20 o 
   0  15   5      527.46      504.42      8.45 o 
   1  15   5      132.10      125.56      3.59 o 
   2  15   5      261.49      271.33      5.58 o 
   3  15   5       37.94       34.83      2.14 o 
   4  15   5      951.95      938.91     14.83 o 
   5  15   5       36.22       32.05      2.23 o 
   6  15   5       62.95       60.00      2.99 o 
   7  15   5       19.34       21.72      2.11 o 
   8  15   5        2.86       -0.41      1.38 o 
   9  15   5        8.68        9.83      2.81 o 
  10  15   5       30.76       29.15      4.14 o 
  -9  16   5      249.34      253.05      8.14 o 
  -8  16   5      168.64      188.00      5.77 o 
  -7  16   5      392.58      404.58      9.96 o 
  -6  16   5       65.16       63.35      4.22 o 
  -5  16   5      167.35      163.75      4.56 o 
  -4  16   5        0.02        0.59      0.94 o 
  -3  16   5      243.36      233.59      4.78 o 
  -2  16   5      791.76      795.63     13.20 o 
  -1  16   5      116.18      116.94      3.43 o 
   0  16   5      268.87      254.67      5.33 o 
   1  16   5       87.90       96.96      2.93 o 
   2  16   5      701.02      687.52     13.71 o 
   3  16   5        1.87        1.51      1.07 o 
   4  16   5      595.35      576.54     10.18 o 
   5  16   5      363.43      360.16      7.42 o 
   6  16   5      496.06      492.84      9.48 o 
   7  16   5       26.70       29.72      2.65 o 
   8  16   5       51.59       49.84      3.98 o 
   9  16   5      130.88      122.72      5.78 o 
  -9  17   5        1.07        4.09      1.95 o 
  -8  17   5      292.68      290.57      8.55 o 
  -7  17   5       51.97       58.17      3.84 o 
  -6  17   5      282.73      274.19      6.75 o 
  -5  17   5        1.26        1.52      1.12 o 
  -4  17   5      167.84      172.53      5.00 o 
  -3  17   5      120.50      116.95      3.11 o 
  -2  17   5      333.12      338.68     13.54 o 
  -1  17   5      450.79      464.82      8.03 o 
   0  17   5      590.77      574.90      9.60 o 
   1  17   5        5.67        5.78      1.20 o 
   2  17   5      123.65      127.29      3.64 o 
   3  17   5       65.09       59.11      2.72 o 
   4  17   5      407.26      423.45      8.23 o 
   5  17   5       83.71       86.57      3.48 o 
   6  17   5      180.88      166.04      5.76 o 
   7  17   5       83.40       81.24      4.38 o 
   8  17   5       95.46      104.53      5.23 o 
  -8  18   5       62.05       60.88      7.70 o 
  -7  18   5      144.90      155.18      5.64 o 
  -6  18   5      619.72      642.84     12.65 o 
  -5  18   5        3.04        3.26      1.27 o 
  -4  18   5       11.24       10.72      1.05 o 
  -3  18   5       41.23       49.96      4.48 o 
  -2  18   5      864.89      871.41     16.62 o 
  -1  18   5       76.04       80.43      2.59 o 
   0  18   5      130.12      137.87      3.60 o 
   1  18   5       50.54       54.45      2.48 o 
   2  18   5      566.16      601.30     10.48 o 
   3  18   5      140.14      141.16      4.08 o 
   4  18   5        0.01        0.22      1.15 o 
   5  18   5       94.51       99.38      3.77 o 
   6  18   5       69.91       63.94      4.20 o 
   7  18   5        6.42        7.11      2.11 o 
  -6  19   5      119.42      124.09      4.80 o 
  -5  19   5      145.91      148.72      4.51 o 
  -4  19   5        0.78        0.93      1.08 o 
  -3  19   5       90.35       85.31      6.29 o 
  -2  19   5       23.78       22.67      3.00 o 
  -1  19   5      141.61      137.58      3.56 o 
   0  19   5        1.08        0.85      1.02 o 
   1  19   5      220.31      224.92      5.17 o 
   2  19   5        4.04        6.32      2.24 o 
   3  19   5      159.94      174.83      4.70 o 
   4  19   5        2.66        4.94      1.71 o 
   5  19   5       17.10       11.75      2.16 o 
   6  19   5       48.94       51.17      3.86 o 
  -5  20   5       93.87      109.54      8.95 o 
  -4  20   5      144.71      147.76      8.81 o 
  -3  20   5      176.31      168.04      9.18 o 
  -2  20   5      143.94      153.09      8.58 o 
  -1  20   5       45.95       44.95      3.43 o 
   0  20   5       91.83      111.73      3.38 o 
   1  20   5        3.71        2.17      1.19 o 
   2  20   5       25.34       26.56      2.55 o 
   3  20   5        1.51        2.02      1.92 o 
   4  20   5       14.27       18.16      2.36 o 
  -2  21   5       46.77       48.24      5.55 o 
  -1  21   5        7.64        7.84      3.11 o 
   0  21   5       76.24       82.60      3.45 o 
   1  21   5       42.01       41.24      2.86 o 
   2  21   5       22.45       24.32      2.45 o 
 -14   0   6      607.19      603.55     20.42 o 
 -13   0   6       94.29       92.56      4.52 o 
 -12   0   6      121.44      128.94      7.14 o 
 -11   0   6      332.89      331.04     10.32 o 
 -10   0   6      105.23      111.93      4.83 o 
  -9   0   6      370.50      360.09      7.76 o 
  -8   0   6       37.21       21.14      1.65 o 
  -7   0   6     3013.03     2616.63     34.49 o 
  -6   0   6     1141.91     1148.75     16.34 o 
  -5   0   6       69.46       90.07      2.31 o 
  -4   0   6     1699.21     1802.87     27.16 o 
  -3   0   6      533.33      542.18      9.01 o 
  -2   0   6      196.39      200.75      3.27 o 
  -1   0   6        4.73        8.37      0.69 o 
   0   0   6      968.26     1030.98     12.61 o 
   1   0   6      154.66      126.98      2.55 o 
   2   0   6        1.58        9.76      0.82 o 
   3   0   6      974.23      992.11     16.39 o 
   4   0   6      937.87      921.30     12.91 o 
   5   0   6       79.39       53.06      1.83 o 
   6   0   6     3323.23     3542.87     53.04 o 
   7   0   6       20.29       10.67      1.60 o 
   8   0   6     1099.88     1119.20     37.03 o 
   9   0   6      201.21      192.44      5.65 o 
  10   0   6       77.95       73.30      3.46 o 
  11   0   6       24.84       30.33      3.40 o 
  12   0   6       24.15       24.14      2.50 o 
  13   0   6       30.18       40.47      4.51 o 
 -14   1   6        0.45       -0.29      1.53 o 
 -13   1   6      598.37      610.25     10.09 o 
 -12   1   6      764.27      771.98     12.33 o 
 -11   1   6      125.70      132.41      3.87 o 
 -10   1   6       11.30       10.51      1.06 o 
  -9   1   6      549.55      486.72      6.63 o 
  -8   1   6      108.31      117.38      2.32 o 
  -7   1   6      304.17      256.98      3.70 o 
  -6   1   6      282.97      251.01      3.19 o 
  -5   1   6     1258.54     1172.98     11.40 o 
  -4   1   6       83.33       94.95      1.68 o 
  -3   1   6        1.65        2.63      0.53 o 
  -2   1   6      124.80      110.78      1.63 o 
  -1   1   6     1875.19     1856.15     15.44 o 
   0   1   6        7.93        4.77      0.45 o 
   1   1   6      102.11      110.32      2.79 o 
   2   1   6       12.17        4.96      0.92 o 
   3   1   6      230.18      234.51      3.53 o 
   4   1   6       46.74       39.89      1.36 o 
   5   1   6       45.42       36.15      1.30 o 
   6   1   6     1294.49     1398.70     14.45 o 
   7   1   6      420.60      423.02      6.70 o 
   8   1   6      405.20      404.98      6.60 o 
   9   1   6       90.69       90.36      2.61 o 
  10   1   6      230.58      236.51      4.65 o 
  11   1   6      700.20      702.02     10.61 o 
  12   1   6       43.57       44.98      2.17 o 
  13   1   6        0.69        0.66      1.37 o 
 -14   2   6        3.61        2.53      1.64 o 
 -13   2   6      555.08      535.03     12.26 o 
 -12   2   6       66.74       70.66      2.89 o 
 -11   2   6      689.09      699.68      8.46 o 
 -10   2   6       95.17       90.03      2.36 o 
  -9   2   6      153.13      129.66      2.77 o 
  -8   2   6      579.42      486.84      6.53 o 
  -7   2   6      574.44      650.98      7.55 o 
  -6   2   6     1701.95     1615.78     16.63 o 
  -5   2   6      200.89      202.80      3.18 o 
  -4   2   6        1.17        0.52      0.36 o 
  -3   2   6        0.63        0.26      0.33 o 
  -2   2   6      271.93      254.95      3.58 o 
  -1   2   6        3.54        1.76      0.46 o 
   0   2   6      345.60      373.38      4.66 o 
   1   2   6     2411.48     2487.76     22.85 o 
   2   2   6        0.16       -0.04      0.34 o 
   3   2   6      332.82      364.42      5.69 o 
   4   2   6        1.80        3.52      0.48 o 
   5   2   6     2350.99     2495.71     21.94 o 
   6   2   6     1231.32     1338.53     13.05 o 
   7   2   6      563.11      586.48      7.40 o 
   8   2   6      110.21      100.07      2.96 o 
   9   2   6      388.81      395.21      7.46 o 
  10   2   6       82.99       76.98      2.40 o 
  11   2   6       23.12       26.69      2.99 o 
  12   2   6      346.87      362.58      7.55 o 
  13   2   6      150.31      140.00      8.69 o 
 -14   3   6        0.87        0.36      1.56 o 
 -13   3   6       42.58       36.68      2.87 o 
 -12   3   6      223.94      237.31      5.08 o 
 -11   3   6       83.16       83.55      2.20 o 
 -10   3   6        2.08        1.45      0.87 o 
  -9   3   6      158.35      172.79      3.30 o 
  -8   3   6      307.94      251.44      4.07 o 
  -7   3   6      351.77      296.26      4.44 o 
  -6   3   6       62.13       62.22      1.74 o 
  -5   3   6      608.91      600.41      8.37 o 
  -4   3   6       70.24       71.95      1.90 o 
  -3   3   6      424.26      403.93      8.82 o 
  -2   3   6      560.04      574.87      6.93 o 
  -1   3   6      446.07      470.40      5.42 o 
   0   3   6       21.60       27.53      1.30 o 
   1   3   6      588.81      626.97      6.97 o 
   2   3   6       67.13       63.13      1.25 o 
   3   3   6        1.79        3.00      0.95 o 
   4   3   6      218.39      227.93      2.75 o 
   5   3   6      345.31      353.05      4.15 o 
   6   3   6       30.00       28.48      1.22 o 
   7   3   6      723.48      752.44      7.92 o 
   8   3   6        9.14       10.18      1.05 o 
   9   3   6        2.18        2.90      0.93 o 
  10   3   6      282.21      302.03     16.65 o 
  11   3   6        0.58        0.01      1.61 o 
  12   3   6       24.03       25.16      3.77 o 
  13   3   6       25.67       26.25      2.90 o 
 -14   4   6        5.59        6.67      2.18 o 
 -13   4   6      129.24      145.21      3.96 o 
 -12   4   6        1.04        1.55      1.07 o 
 -11   4   6        9.33        7.44      1.19 o 
 -10   4   6       18.94       19.98      1.25 o 
  -9   4   6       46.08       41.31      2.01 o 
  -8   4   6        5.10       11.04      1.02 o 
  -7   4   6       14.74       13.27      1.02 o 
  -6   4   6       23.76       22.48      1.21 o 
  -5   4   6      833.81      790.03      8.73 o 
  -4   4   6      768.53      752.73      8.28 o 
  -3   4   6       17.76       18.61      0.94 o 
  -2   4   6        1.51        1.11      0.50 o 
  -1   4   6      741.87      778.22      9.02 o 
   0   4   6        4.39        9.42      0.73 o 
   1   4   6      655.71      655.94      7.20 o 
   2   4   6      325.56      360.05      4.16 o 
   3   4   6      738.45      838.89      8.50 o 
   4   4   6       16.95       26.09      1.00 o 
   5   4   6      168.42      166.55      2.69 o 
   6   4   6       24.69       29.09      1.22 o 
   7   4   6       62.34       64.28      1.70 o 
   8   4   6       10.88       11.73      0.95 o 
   9   4   6      238.56      227.88      9.36 o 
  10   4   6       36.36       37.19      3.03 o 
  11   4   6        1.05        0.20      3.22 o 
  12   4   6       24.74       14.09      8.03 o 
  13   4   6       26.62       17.35      7.18 o 
 -13   5   6       46.99       47.70      2.36 o 
 -12   5   6      136.95      139.39      3.49 o 
 -11   5   6       21.95       23.32      1.65 o 
 -10   5   6      280.50      287.91      4.73 o 
  -9   5   6       27.64       28.04      1.47 o 
  -8   5   6      236.52      222.56      3.74 o 
  -7   5   6      119.67      106.22      2.61 o 
  -6   5   6      293.93      298.01      5.06 o 
  -5   5   6     2188.59     2123.41     23.29 o 
  -4   5   6     1305.58     1292.07     14.62 o 
  -3   5   6      331.62      307.58      6.03 o 
  -2   5   6       84.07       79.72      1.97 o 
  -1   5   6        8.27        8.33      0.88 o 
   0   5   6       42.85       48.25      1.81 o 
   1   5   6      192.83      181.31      2.86 o 
   2   5   6      797.88      841.87      8.48 o 
   3   5   6       61.84       64.65      1.39 o 
   4   5   6      319.88      337.28      4.83 o 
   5   5   6      152.09      144.92      2.57 o 
   6   5   6      134.42      134.14      2.80 o 
   7   5   6        1.93        4.51      0.89 o 
   8   5   6      198.27      200.50      3.77 o 
   9   5   6       69.76       63.98      3.52 o 
  10   5   6      400.90      410.82     10.38 o 
  11   5   6       41.17       42.20      3.40 o 
  12   5   6       62.04       50.14      3.71 o 
  13   5   6      171.84      179.43      9.54 o 
 -13   6   6       46.31       45.96      2.98 o 
 -12   6   6       18.41       18.85      1.62 o 
 -11   6   6      408.87      402.01      8.30 o 
 -10   6   6       68.55       78.20      2.77 o 
  -9   6   6       13.12       15.63      1.36 o 
  -8   6   6       25.09       26.79      1.56 o 
  -7   6   6      117.37      115.30      2.27 o 
  -6   6   6        6.57        6.65      0.85 o 
  -5   6   6     1946.11     1938.25     21.39 o 
  -4   6   6      629.78      597.03      7.45 o 
  -3   6   6      163.89      179.13      3.27 o 
  -2   6   6        2.40        1.84      0.64 o 
  -1   6   6      114.69      102.00      2.36 o 
   0   6   6      393.92      438.16      6.68 o 
   1   6   6      139.76      146.50      2.50 o 
   2   6   6      809.36      932.27     10.01 o 
   3   6   6      822.14      892.10     10.65 o 
   4   6   6     1654.38     1701.62     19.02 o 
   5   6   6      144.72      136.17      2.75 o 
   6   6   6       26.44       24.44      1.38 o 
   7   6   6       40.00       30.98      1.62 o 
   8   6   6       82.92       93.16      2.94 o 
   9   6   6      141.95      146.25      3.32 o 
  10   6   6       46.67       44.04      3.34 o 
  11   6   6      321.77      310.00     10.32 o 
  12   6   6       22.60       24.34      4.37 o 
  13   6   6       18.64       20.82      2.86 o 
 -13   7   6       42.38       45.68      4.03 o 
 -12   7   6       58.32       51.38      3.36 o 
 -11   7   6      163.79      174.45      5.39 o 
 -10   7   6      326.81      333.13      7.82 o 
  -9   7   6        3.63        5.26      1.19 o 
  -8   7   6      304.90      297.60      6.53 o 
  -7   7   6       96.30       86.07      2.15 o 
  -6   7   6        0.76        1.47      0.68 o 
  -5   7   6      137.21      140.44      2.77 o 
  -4   7   6      465.14      444.14      5.27 o 
  -3   7   6       13.06       13.24      0.70 o 
  -2   7   6      608.08      629.45      8.59 o 
  -1   7   6      753.07      702.67     10.66 o 
   0   7   6       49.58       43.82      2.87 o 
   1   7   6        6.87        3.80      0.82 o 
   2   7   6        8.85       10.00      1.31 o 
   3   7   6      229.52      210.84      3.91 o 
   4   7   6      289.10      280.09      4.85 o 
   5   7   6        0.65        2.97      0.90 o 
   6   7   6       53.70       62.53      2.01 o 
   7   7   6       97.88       90.75      2.46 o 
   8   7   6        0.19        0.89      0.89 o 
   9   7   6       12.31        9.03      1.27 o 
  10   7   6      336.05      357.07      8.10 o 
  11   7   6      268.26      256.77      7.92 o 
  12   7   6        0.23       -0.30      2.74 o 
 -13   8   6      255.19      260.37      8.39 o 
 -12   8   6       88.06       92.17      4.18 o 
 -11   8   6        2.49        3.43      1.59 o 
 -10   8   6      652.88      671.77     13.11 o 
  -9   8   6       10.01        5.87      1.47 o 
  -8   8   6      100.58      105.55      3.27 o 
  -7   8   6     1211.57     1197.25     15.72 o 
  -6   8   6       12.66       10.48      1.13 o 
  -5   8   6      594.73      566.31      8.22 o 
  -4   8   6      235.83      235.37      4.21 o 
  -3   8   6      691.01      722.47      9.78 o 
  -2   8   6      357.66      352.05      5.44 o 
  -1   8   6      516.75      522.08      7.36 o 
   0   8   6      335.11      330.57      4.77 o 
   1   8   6       49.46       39.47      1.47 o 
   2   8   6      371.52      386.08      5.40 o 
   3   8   6       17.19       25.59      1.48 o 
   4   8   6      308.28      267.72      4.75 o 
   5   8   6      545.27      564.18      8.36 o 
   6   8   6      616.54      622.22      9.20 o 
   7   8   6      386.89      384.11      5.86 o 
   8   8   6        4.08        2.77      0.98 o 
   9   8   6       45.74       45.17      2.16 o 
  10   8   6        9.93        8.61      1.62 o 
  11   8   6        0.02        0.40      1.92 o 
  12   8   6        8.94       14.51      7.10 o 
 -12   9   6      276.78      274.53      8.55 o 
 -11   9   6       89.43       82.30      3.88 o 
 -10   9   6        9.69       11.32      1.87 o 
  -9   9   6      765.06      751.65     14.15 o 
  -8   9   6       76.70       75.04      2.59 o 
  -7   9   6      130.25      134.24      5.56 o 
  -6   9   6      371.53      381.68      6.23 o 
  -5   9   6      744.95      727.74     11.28 o 
  -4   9   6       15.37       14.06      1.02 o 
  -3   9   6       43.65       46.70      2.38 o 
  -2   9   6      159.61      174.41      3.33 o 
  -1   9   6     1606.87     1570.64     19.34 o 
   0   9   6       61.74       51.68      1.63 o 
   1   9   6       36.21       35.24      1.43 o 
   2   9   6       18.89       19.39      1.30 o 
   3   9   6     1108.11     1122.65     14.59 o 
   4   9   6      182.36      182.95      3.76 o 
   5   9   6       47.11       48.69      2.11 o 
   6   9   6       37.70       40.72      2.05 o 
   7   9   6      146.50      149.67      3.69 o 
   8   9   6        9.67        8.57      1.20 o 
   9   9   6        0.64        2.76      1.10 o 
  10   9   6      685.95      713.17      9.96 o 
  11   9   6      126.13      129.39      4.73 o 
  12   9   6        2.38        5.05      2.19 o 
 -12  10   6        1.58        5.06      2.08 o 
 -11  10   6      461.36      440.33     12.61 o 
 -10  10   6       45.75       39.94      2.91 o 
  -9  10   6      208.03      197.99      5.69 o 
  -8  10   6       42.42       45.02      2.60 o 
  -7  10   6      614.90      627.45      9.30 o 
  -6  10   6      472.38      490.68      7.57 o 
  -5  10   6        3.80        3.11      0.89 o 
  -4  10   6      310.91      314.28      4.63 o 
  -3  10   6      722.62      724.38      9.91 o 
  -2  10   6      935.52      808.82     10.79 o 
  -1  10   6      498.66      486.29      8.00 o 
   0  10   6      162.40      153.37      4.53 o 
   1  10   6        2.22        2.92      0.86 o 
   2  10   6      264.98      272.13      5.41 o 
   3  10   6       57.03       59.17      3.68 o 
   4  10   6      116.70      109.99      3.30 o 
   5  10   6      965.97      964.69     14.97 o 
   6  10   6      303.16      298.22      6.35 o 
   7  10   6        8.98        7.17      1.48 o 
   8  10   6       79.44       78.04      3.30 o 
   9  10   6      390.20      388.49      6.35 o 
  10  10   6       52.78       57.04      2.69 o 
  11  10   6        6.88        5.67      1.90 o 
 -12  11   6       33.08       33.95      4.66 o 
 -11  11   6        9.34       11.85      2.38 o 
 -10  11   6       24.71       23.85      2.47 o 
  -9  11   6      694.05      696.14     13.53 o 
  -8  11   6      441.10      453.97      8.37 o 
  -7  11   6        4.15        3.80      1.07 o 
  -6  11   6        7.90        5.06      1.05 o 
  -5  11   6      909.35      877.40     11.94 o 
  -4  11   6       12.10       13.70      1.01 o 
  -3  11   6      243.67      192.42      4.19 o 
  -2  11   6      567.20      507.96      8.39 o 
  -1  11   6      147.00      175.76      3.55 o 
   0  11   6       28.06       19.78      1.34 o 
   1  11   6        1.40        1.15      0.86 o 
   2  11   6      107.59      105.95      3.16 o 
   3  11   6      612.26      626.56     10.34 o 
   4  11   6      238.80      232.56      5.21 o 
   5  11   6       99.20       92.00      4.57 o 
   6  11   6      197.09      193.00      4.90 o 
   7  11   6      150.12      155.59      5.75 o 
   8  11   6      117.15      113.39      3.95 o 
   9  11   6       77.13       83.32      3.72 o 
  10  11   6      482.71      516.54      8.92 o 
  11  11   6       35.60       38.44      2.74 o 
 -11  12   6      272.60      284.06      8.76 o 
 -10  12   6      486.49      469.38     10.42 o 
  -9  12   6      477.20      480.79      9.03 o 
  -8  12   6       65.29       77.66      3.11 o 
  -7  12   6        0.90        1.05      1.11 o 
  -6  12   6        3.80        4.33      1.04 o 
  -5  12   6      112.54      116.39      3.34 o 
  -4  12   6      334.09      335.90      5.44 o 
  -3  12   6      678.03      653.53     10.44 o 
  -2  12   6       37.89       48.95      2.10 o 
  -1  12   6        0.91        1.90      0.83 o 
   0  12   6      376.83      288.37      5.05 o 
   1  12   6      999.80      907.40     13.83 o 
   2  12   6       58.29       66.65      2.53 o 
   3  12   6      149.32      161.30      4.11 o 
   4  12   6      374.15      369.58      7.17 o 
   5  12   6      749.06      739.98     12.28 o 
   6  12   6      193.74      186.62      4.90 o 
   7  12   6      265.32      263.12      6.21 o 
   8  12   6       15.95       19.44      2.13 o 
   9  12   6      758.71      758.28     13.38 o 
  10  12   6       30.16       27.71      2.66 o 
  11  12   6        4.04        3.88      1.92 o 
 -11  13   6        3.58        1.19      1.88 o 
 -10  13   6       30.14       32.09      3.21 o 
  -9  13   6      387.82      412.80      9.77 o 
  -8  13   6      133.65      127.83      3.91 o 
  -7  13   6       28.57       32.36      2.18 o 
  -6  13   6        4.77        5.75      1.44 o 
  -5  13   6      442.95      419.05      7.65 o 
  -4  13   6        2.02        2.07      0.95 o 
  -3  13   6       12.89       14.62      1.36 o 
  -2  13   6      112.33       89.66      3.79 o 
  -1  13   6      351.51      320.52      5.50 o 
   0  13   6      356.25      306.68      5.95 o 
   1  13   6      187.19      179.80      4.25 o 
   2  13   6      941.57      887.12     13.79 o 
   3  13   6      108.95      112.53      3.41 o 
   4  13   6      137.04      140.65      3.97 o 
   5  13   6       23.55       24.48      2.02 o 
   6  13   6       45.72       38.10      2.53 o 
   7  13   6      297.07      297.43      6.82 o 
   8  13   6        1.07        3.27      1.56 o 
   9  13   6        0.72        0.46      1.50 o 
  10  13   6       16.11       19.39      3.16 o 
 -10  14   6       57.30       62.20      6.81 o 
  -9  14   6      118.45      117.32      3.97 o 
  -8  14   6       13.76       16.00      1.83 o 
  -7  14   6       17.97       27.59      2.48 o 
  -6  14   6       20.39       21.54      2.07 o 
  -5  14   6        5.47        3.97      1.12 o 
  -4  14   6       24.99       25.75      1.78 o 
  -3  14   6      115.69      123.90      4.55 o 
  -2  14   6      154.95      139.88      3.54 o 
  -1  14   6       16.23       18.55      1.39 o 
   0  14   6       11.54       17.54      1.51 o 
   1  14   6       22.42       28.43      2.21 o 
   2  14   6      158.97      156.71      4.09 o 
   3  14   6        8.60       10.25      1.42 o 
   4  14   6        0.04        0.66      1.05 o 
   5  14   6       11.46       14.98      1.85 o 
   6  14   6      301.04      291.93      6.58 o 
   7  14   6       89.74       88.80      4.03 o 
   8  14   6      659.62      636.85     11.80 o 
   9  14   6        9.63        9.89      2.56 o 
  10  14   6       76.01       79.32     14.17 o 
  -9  15   6      231.82      253.14      6.72 o 
  -8  15   6        8.96        7.33      1.78 o 
  -7  15   6      142.80      148.36      4.89 o 
  -6  15   6        4.95        2.62      2.06 o 
  -5  15   6       14.06       18.34      1.97 o 
  -4  15   6      165.67      169.88      4.15 o 
  -3  15   6       39.14       34.83      2.07 o 
  -2  15   6        7.24        7.35      1.74 o 
  -1  15   6      249.60      234.29      5.00 o 
   0  15   6        6.69        5.73      1.15 o 
   1  15   6        1.12       -0.48      0.95 o 
   2  15   6       33.69       37.25      2.16 o 
   3  15   6       44.82       40.03      2.37 o 
   4  15   6       84.77       84.69      3.22 o 
   5  15   6       91.05       83.05      3.36 o 
   6  15   6       11.08       11.99      2.71 o 
   7  15   6        0.20       -1.63      1.21 o 
   8  15   6        0.15        0.79      1.91 o 
   9  15   6      142.48      127.08      6.06 o 
  -9  16   6        3.01        6.22      2.52 o 
  -8  16   6        9.83        8.39      2.29 o 
  -7  16   6       43.79       43.07      3.00 o 
  -6  16   6       13.64       13.18      2.02 o 
  -5  16   6      200.16      198.61      6.79 o 
  -4  16   6       23.03       27.35      1.80 o 
  -3  16   6        0.06       -0.60      0.94 o 
  -2  16   6        7.49        8.89      1.78 o 
  -1  16   6        5.81        6.34      1.58 o 
   0  16   6      145.63      144.46      3.88 o 
   1  16   6       35.72       39.97      2.27 o 
   2  16   6      113.53      114.08      3.56 o 
   3  16   6      190.76      189.61      4.82 o 
   4  16   6        1.20        2.44      1.26 o 
   5  16   6        0.06        0.10      1.45 o 
   6  16   6       29.11       24.65      2.24 o 
   7  16   6        0.01       -1.90      1.59 o 
   8  16   6       15.32       11.54      2.59 o 
  -8  17   6       19.33       23.16      2.83 o 
  -7  17   6       27.99       30.80      3.00 o 
  -6  17   6      154.50      165.39      5.30 o 
  -5  17   6      298.57      312.47      8.08 o 
  -4  17   6        2.55        1.79      0.93 o 
  -3  17   6      118.00      122.06      3.56 o 
  -2  17   6       36.23       36.47      2.16 o 
  -1  17   6       33.16       37.64      3.19 o 
   0  17   6       60.29       62.99      2.69 o 
   1  17   6       22.03       28.46      2.00 o 
   2  17   6        1.80        0.95      1.14 o 
   3  17   6       84.42       84.97      3.34 o 
   4  17   6       45.92       46.34      2.76 o 
   5  17   6        0.60        1.07      1.32 o 
   6  17   6      228.64      228.18      7.55 o 
   7  17   6       12.68       11.69      2.44 o 
  -7  18   6      325.48      331.55      9.39 o 
  -6  18   6      396.12      391.72     10.19 o 
  -5  18   6       51.15       55.87      2.99 o 
  -4  18   6      110.60      111.77      3.02 o 
  -3  18   6       57.45       62.43      2.87 o 
  -2  18   6      414.64      431.62      8.80 o 
  -1  18   6       22.24       19.13      3.17 o 
   0  18   6       13.40       10.99      1.50 o 
   1  18   6      132.71      147.10      4.14 o 
   2  18   6       46.42       48.08      2.59 o 
   3  18   6        6.29        4.81      1.44 o 
   4  18   6       51.76       50.61      3.21 o 
   5  18   6        0.88        2.88      2.18 o 
   6  18   6       58.50       58.80      4.20 o 
  -5  19   6        0.48        0.18      1.47 o 
  -4  19   6      686.07      708.13     15.46 o 
  -3  19   6      175.73      165.96      5.21 o 
  -2  19   6      230.04      243.54      5.91 o 
  -1  19   6      113.07      115.41      4.46 o 
   0  19   6       23.42       24.25      1.94 o 
   1  19   6      254.41      267.00      6.05 o 
   2  19   6        0.79        2.64      1.43 o 
   3  19   6      400.73      417.46     10.71 o 
   4  19   6        8.21        4.87      1.82 o 
   5  19   6        0.38        0.48      1.69 o 
  -3  20   6      760.16      784.95     16.75 o 
  -2  20   6      316.83      342.85      9.21 o 
  -1  20   6       56.66       58.87      3.44 o 
   0  20   6      151.09      167.73      5.44 o 
   1  20   6       70.00       78.60      8.92 o 
   2  20   6      196.55      195.67      6.38 o 
   3  20   6      318.89      333.31     10.03 o 
 -13   1   7      343.98      358.69      8.02 o 
 -12   1   7       77.71       82.09      3.72 o 
 -11   1   7        3.36        4.69      1.43 o 
 -10   1   7       53.08       46.70      2.52 o 
  -9   1   7      133.26      141.90      3.25 o 
  -8   1   7       21.31       15.58      1.13 o 
  -7   1   7        0.24       -1.10      0.61 o 
  -6   1   7       11.97        4.00      0.72 o 
  -5   1   7      321.93      279.62      3.46 o 
  -4   1   7      601.88      604.96      6.38 o 
  -3   1   7       37.58       34.60      1.09 o 
  -2   1   7        4.92        4.66      0.52 o 
  -1   1   7       89.37       90.31      1.52 o 
   0   1   7     1131.20     1265.23     11.49 o 
   1   1   7      478.23      511.59      5.18 o 
   2   1   7      137.65      136.14      2.14 o 
   3   1   7      230.10      222.26      2.92 o 
   4   1   7      213.93      221.32      3.22 o 
   5   1   7        7.32        8.35      0.78 o 
   6   1   7       85.87      100.92      2.39 o 
   7   1   7        0.06        0.62      1.05 o 
   8   1   7      608.60      613.94      9.31 o 
   9   1   7      591.06      600.53      9.24 o 
  10   1   7       29.32       28.68      2.18 o 
  11   1   7       36.61       32.80      1.92 o 
  12   1   7       15.48       19.81      2.00 o 
  13   1   7      130.60      140.02      7.92 o 
 -13   2   7      311.32      324.80      8.01 o 
 -12   2   7      234.40      223.57      5.22 o 
 -11   2   7        0.66        0.10      1.21 o 
 -10   2   7      102.41       90.00      3.72 o 
  -9   2   7       14.21       15.39      1.20 o 
  -8   2   7        5.86        4.67      0.88 o 
  -7   2   7       13.91        8.62      0.95 o 
  -6   2   7       38.18       46.40      1.75 o 
  -5   2   7       10.05        7.79      0.79 o 
  -4   2   7      257.79      267.86      3.71 o 
  -3   2   7      381.53      391.18      5.17 o 
  -2   2   7      372.48      398.58      5.55 o 
  -1   2   7       13.77       19.86      0.92 o 
   0   2   7      206.45      223.58      3.21 o 
   1   2   7       59.97       71.16      1.44 o 
   2   2   7     1335.75     1434.09     14.77 o 
   3   2   7      476.38      479.10      5.26 o 
   4   2   7      351.46      377.46      4.39 o 
   5   2   7      146.05      147.69      2.62 o 
   6   2   7      111.27      124.74      2.76 o 
   7   2   7       82.07       75.20      5.34 o 
   8   2   7       49.69       57.35      2.07 o 
   9   2   7       57.17       60.08      2.52 o 
  10   2   7      121.84      120.94      3.09 o 
  11   2   7       76.71       71.85      3.90 o 
  12   2   7      148.38      146.32      5.46 o 
  13   2   7       49.66       44.04      3.47 o 
 -13   3   7       84.03       94.77      4.13 o 
 -12   3   7      233.52      226.04      5.24 o 
 -11   3   7      162.67      176.96      3.31 o 
 -10   3   7       30.69       35.85      1.77 o 
  -9   3   7      180.55      198.46      3.67 o 
  -8   3   7      272.32      266.27      4.32 o 
  -7   3   7      124.02       99.26      2.32 o 
  -6   3   7      234.68      231.61      3.76 o 
  -5   3   7      954.07      971.44     11.43 o 
  -4   3   7      445.14      447.95      6.76 o 
  -3   3   7       75.31       76.42      1.93 o 
  -2   3   7      215.58      218.44      3.43 o 
  -1   3   7      895.67      905.15     12.36 o 
   0   3   7       71.36       70.20      1.62 o 
   1   3   7        0.06        0.94      0.54 o 
   2   3   7     1938.47     1973.28     19.92 o 
   3   3   7      962.42      995.65     11.60 o 
   4   3   7      649.25      686.28      8.44 o 
   5   3   7       89.84      108.32      2.31 o 
   6   3   7      266.50      235.12      3.63 o 
   7   3   7      136.89      133.62      2.58 o 
   8   3   7       21.18       21.71      2.03 o 
   9   3   7        2.23        2.62      1.82 o 
  10   3   7        1.81        1.09      1.54 o 
  11   3   7       59.02       48.42      5.40 o 
  12   3   7       10.25       11.10      2.32 o 
 -13   4   7      187.00      197.02      5.84 o 
 -12   4   7        3.57        2.90      1.17 o 
 -11   4   7       66.52       82.13      2.39 o 
 -10   4   7      669.14      695.12      8.41 o 
  -9   4   7       53.20       57.16      2.46 o 
  -8   4   7        2.13        1.46      0.92 o 
  -7   4   7        1.10        0.46      0.74 o 
  -6   4   7        2.10        2.19      0.72 o 
  -5   4   7        4.03        5.58      0.82 o 
  -4   4   7      430.75      451.77      5.96 o 
  -3   4   7      512.76      519.07      6.14 o 
  -2   4   7      796.27      805.54      8.73 o 
  -1   4   7       77.63       70.96      2.04 o 
   0   4   7      339.20      371.11      5.12 o 
   1   4   7      838.94      840.07      9.13 o 
   2   4   7     1880.33     1961.84     21.53 o 
   3   4   7      447.44      460.73      5.56 o 
   4   4   7       43.90       45.69      1.74 o 
   5   4   7        0.10        0.94      0.63 o 
   6   4   7      157.96      147.50      2.68 o 
   7   4   7      331.77      322.01      5.44 o 
   8   4   7       72.04       79.82      3.79 o 
   9   4   7       10.92       11.29      2.01 o 
  10   4   7        0.12        0.48      2.18 o 
  11   4   7        0.39        0.97      1.96 o 
  12   4   7        6.58        6.10      2.15 o 
 -13   5   7      162.02      166.52      4.66 o 
 -12   5   7       23.16       23.69      3.14 o 
 -11   5   7      139.93      147.72      3.54 o 
 -10   5   7      702.78      731.13      8.76 o 
  -9   5   7       90.35       98.65      2.29 o 
  -8   5   7      698.50      721.44     10.18 o 
  -7   5   7      260.33      243.04      4.47 o 
  -6   5   7       31.24       24.79      1.46 o 
  -5   5   7      185.13      180.94      3.25 o 
  -4   5   7     1510.00     1478.82     16.73 o 
  -3   5   7      934.89      875.34      9.62 o 
  -2   5   7     2372.93     2283.73     24.89 o 
  -1   5   7      322.07      326.47      4.96 o 
   0   5   7      162.16      158.41      3.43 o 
   1   5   7      223.11      250.05      3.44 o 
   2   5   7     2032.97     2133.47     21.44 o 
   3   5   7      236.06      233.34      3.15 o 
   4   5   7      125.84      132.64      2.40 o 
   5   5   7       25.31       24.09      1.40 o 
   6   5   7      963.08      953.87     10.59 o 
   7   5   7      246.61      259.77      4.45 o 
   8   5   7        0.84       -0.46      0.92 o 
   9   5   7      164.26      166.99      6.59 o 
  10   5   7        4.53        5.19      1.88 o 
  11   5   7      168.56      144.58      8.21 o 
  12   5   7        8.03        4.29      6.47 o 
 -13   6   7        1.74        1.25      1.56 o 
 -12   6   7       73.11       75.40      2.71 o 
 -11   6   7      373.32      376.87      7.17 o 
 -10   6   7       76.94       68.25      3.10 o 
  -9   6   7      215.97      226.90      4.49 o 
  -8   6   7      104.85      102.65      2.42 o 
  -7   6   7       54.13       51.10      2.38 o 
  -6   6   7      588.29      573.03      8.22 o 
  -5   6   7      541.02      511.83      7.42 o 
  -4   6   7      193.49      202.24      3.44 o 
  -3   6   7        0.15        0.72      0.61 o 
  -2   6   7     1340.64     1350.43     15.27 o 
  -1   6   7       31.44       29.65      1.30 o 
   0   6   7      126.32      119.29      2.31 o 
   1   6   7      206.95      206.19      3.27 o 
   2   6   7       38.61       34.05      1.24 o 
   3   6   7      177.92      161.47      2.84 o 
   4   6   7      441.04      451.54      6.25 o 
   5   6   7        6.52        3.58      0.83 o 
   6   6   7        1.50        2.19      1.01 o 
   7   6   7      756.55      745.38      9.70 o 
   8   6   7      167.45      166.78      3.52 o 
   9   6   7      151.76      152.29      5.54 o 
  10   6   7       12.37       10.41      2.19 o 
  11   6   7       35.24       37.11      3.36 o 
  12   6   7       34.82       32.11      4.88 o 
 -13   7   7      342.68      363.84     10.34 o 
 -12   7   7       42.83       46.36      3.30 o 
 -11   7   7       20.52       17.07      2.21 o 
 -10   7   7       63.91       62.80      3.40 o 
  -9   7   7       82.83       78.90      2.54 o 
  -8   7   7      758.17      784.66     10.90 o 
  -7   7   7      153.34      156.59      4.53 o 
  -6   7   7      245.39      239.83      3.55 o 
  -5   7   7       59.94       57.98      1.55 o 
  -4   7   7     3154.03     3070.15     33.10 o 
  -3   7   7     2778.21     2683.77     26.81 o 
  -2   7   7     1164.96     1154.42     13.24 o 
  -1   7   7      508.89      483.10      7.09 o 
   0   7   7      441.03      421.74      6.36 o 
   1   7   7      145.78      138.98      2.99 o 
   2   7   7       84.04       82.39      2.37 o 
   3   7   7     1608.66     1651.38     20.67 o 
   4   7   7      358.32      368.19      6.06 o 
   5   7   7      477.25      488.41      6.81 o 
   6   7   7      343.14      338.79      5.31 o 
   7   7   7      178.21      175.75      3.59 o 
   8   7   7       68.28       68.48      2.38 o 
   9   7   7      383.31      360.33      8.02 o 
  10   7   7      210.25      205.71      6.93 o 
  11   7   7        0.65        1.39      1.93 o 
  12   7   7      153.48      148.78      6.09 o 
 -12   8   7        0.37       -1.14      1.78 o 
 -11   8   7       53.66       59.48      5.44 o 
 -10   8   7       76.09       68.76      3.52 o 
  -9   8   7        1.18        1.06      1.30 o 
  -8   8   7        1.68        2.14      1.21 o 
  -7   8   7      169.05      159.46      4.12 o 
  -6   8   7       73.56       63.21      2.42 o 
  -5   8   7      233.68      216.02      4.68 o 
  -4   8   7        3.23        0.73      0.83 o 
  -3   8   7      337.75      329.13      5.44 o 
  -2   8   7       85.47       76.88      2.26 o 
  -1   8   7       71.36       67.30      2.96 o 
   0   8   7      511.63      460.02      6.86 o 
   1   8   7        1.82        0.58      0.67 o 
   2   8   7      486.93      486.15      7.35 o 
   3   8   7      606.28      601.20      8.74 o 
   4   8   7      239.37      222.62      4.37 o 
   5   8   7       70.06       66.51      2.47 o 
   6   8   7      159.65      157.68      5.22 o 
   7   8   7      105.38      108.82      2.86 o 
   8   8   7       50.46       52.25      2.25 o 
   9   8   7        0.22        0.34      1.06 o 
  10   8   7       16.98       15.10      2.56 o 
  11   8   7       31.63       26.82      3.13 o 
 -12   9   7      163.16      160.55      6.33 o 
 -11   9   7       79.76       79.94      3.91 o 
 -10   9   7      138.82      147.19      5.06 o 
  -9   9   7      169.61      181.79      6.52 o 
  -8   9   7        0.45        0.31      1.12 o 
  -7   9   7       19.45       22.26      1.65 o 
  -6   9   7       42.93       40.80      1.98 o 
  -5   9   7       22.49       21.72      2.38 o 
  -4   9   7       13.55       11.43      1.16 o 
  -3   9   7        0.01       -0.06      0.75 o 
  -2   9   7      166.94      170.07      3.50 o 
  -1   9   7      774.01      711.52      9.82 o 
   0   9   7      129.25      125.93      2.88 o 
   1   9   7      127.96      125.53      3.13 o 
   2   9   7        2.01        2.34      1.06 o 
   3   9   7        1.96        2.28      0.89 o 
   4   9   7       32.19       35.15      1.88 o 
   5   9   7        0.01        2.01      0.99 o 
   6   9   7      199.41      196.17      4.38 o 
   7   9   7       53.19       60.39      2.63 o 
   8   9   7      166.36      162.82      3.66 o 
   9   9   7       27.40       25.57      2.10 o 
  10   9   7        1.77        1.61      1.62 o 
  11   9   7       65.43       60.38      4.31 o 
 -12  10   7       74.01       79.38      4.73 o 
 -11  10   7        2.07        3.38      1.91 o 
 -10  10   7       32.97       33.78      2.86 o 
  -9  10   7      133.71      150.35      4.94 o 
  -8  10   7       23.36       28.59      2.16 o 
  -7  10   7      398.18      410.55      6.94 o 
  -6  10   7        4.09        4.85      1.12 o 
  -5  10   7       29.75       28.00      1.85 o 
  -4  10   7       51.79       52.13      1.79 o 
  -3  10   7      176.88      173.21      3.60 o 
  -2  10   7      131.80      129.41      3.01 o 
  -1  10   7        2.18        0.90      0.82 o 
   0  10   7      437.70      382.38      7.89 o 
   1  10   7       77.59       70.99      2.47 o 
   2  10   7       54.72       51.11      2.09 o 
   3  10   7        0.35        1.08      0.84 o 
   4  10   7       59.14       54.51      2.42 o 
   5  10   7       14.66       10.12      1.33 o 
   6  10   7      243.13      232.80      4.85 o 
   7  10   7       97.34      105.82      3.24 o 
   8  10   7      317.54      323.14      6.27 o 
   9  10   7       23.34       26.80      1.90 o 
  10  10   7        0.10        3.11      1.47 o 
  11  10   7       82.82       97.83     13.58 o 
 -11  11   7       99.20       86.70      4.73 o 
 -10  11   7        1.22       -0.66      1.71 o 
  -9  11   7      259.18      260.12      6.92 o 
  -8  11   7      139.52      147.06      4.79 o 
  -7  11   7      249.29      257.79      5.14 o 
  -6  11   7        4.00        3.86      1.13 o 
  -5  11   7       72.26       84.70      2.63 o 
  -4  11   7       17.43       18.97      1.25 o 
  -3  11   7        4.63        4.57      0.97 o 
  -2  11   7        0.08        0.42      0.78 o 
  -1  11   7        0.55        0.85      0.77 o 
   0  11   7       66.45       66.47      2.23 o 
   1  11   7      212.14      206.86      4.68 o 
   2  11   7      452.88      423.68      7.80 o 
   3  11   7       30.03       33.97      2.14 o 
   4  11   7       18.93       20.18      2.52 o 
   5  11   7       54.43       58.39      2.84 o 
   6  11   7        0.05        1.01      1.25 o 
   7  11   7        0.38        1.69      1.36 o 
   8  11   7      703.74      702.99     12.47 o 
   9  11   7      352.76      356.42      6.93 o 
  10  11   7       30.91       31.56      2.14 o 
 -11  12   7        6.41       10.05      2.46 o 
 -10  12   7      116.90      112.32      6.07 o 
  -9  12   7       44.29       42.68      3.54 o 
  -8  12   7        2.59        4.88      1.45 o 
  -7  12   7        0.06       -1.98      1.05 o 
  -6  12   7        6.16        4.25      1.17 o 
  -5  12   7       24.57       26.04      2.29 o 
  -4  12   7       35.37       32.64      1.55 o 
  -3  12   7      392.94      386.95      7.19 o 
  -2  12   7        0.18        1.16      0.93 o 
  -1  12   7        0.57        2.21      0.97 o 
   0  12   7        6.00       10.48      1.36 o 
   1  12   7      197.29      204.33      4.74 o 
   2  12   7        0.34        1.64      1.06 o 
   3  12   7       38.32       34.40      2.19 o 
   4  12   7      322.71      314.39      6.63 o 
   5  12   7      246.04      248.79      5.86 o 
   6  12   7      389.49      391.11      8.00 o 
   7  12   7      223.90      226.27      5.81 o 
   8  12   7       58.86       58.70      3.37 o 
   9  12   7        2.76        3.25      1.72 o 
  10  12   7       61.28       74.22     13.61 o 
 -10  13   7       68.30       67.76      4.52 o 
  -9  13   7      306.49      308.82      7.86 o 
  -8  13   7      450.02      463.68     12.73 o 
  -7  13   7        7.13       11.92      1.65 o 
  -6  13   7       95.89      104.97      3.10 o 
  -5  13   7        0.67       -0.19      1.18 o 
  -4  13   7      720.03      701.76     10.02 o 
  -3  13   7       30.21       34.35      2.08 o 
  -2  13   7      637.80      600.96     14.60 o 
  -1  13   7       39.67       34.24      2.31 o 
   0  13   7       51.53       73.11      2.79 o 
   1  13   7        0.02        0.25      0.99 o 
   2  13   7      198.30      186.65      4.65 o 
   3  13   7      288.61      283.93      6.18 o 
   4  13   7        0.53       -0.42      1.09 o 
   5  13   7       87.64       94.32      3.57 o 
   6  13   7      445.95      428.94      8.63 o 
   7  13   7      407.95      424.60      8.75 o 
   8  13   7      470.45      447.31      9.33 o 
   9  13   7       12.47       14.28      2.88 o 
  -9  14   7       42.25       39.06      8.88 o 
  -8  14   7       65.73       64.23      3.23 o 
  -7  14   7       22.43       19.26      1.99 o 
  -6  14   7      681.36      697.95     18.81 o 
  -5  14   7        4.28        9.79      1.49 o 
  -4  14   7        0.66        2.08      0.92 o 
  -3  14   7       39.14       40.19      2.28 o 
  -2  14   7      498.32      462.19      8.26 o 
  -1  14   7        3.99        3.39      1.22 o 
   0  14   7        0.11       -0.84      0.96 o 
   1  14   7      330.67      339.84      6.83 o 
   2  14   7       37.76       39.11      2.38 o 
   3  14   7        5.07        7.05      1.42 o 
   4  14   7      363.47      369.29      7.58 o 
   5  14   7      245.18      241.30      5.91 o 
   6  14   7       63.31       58.54      3.22 o 
   7  14   7        0.66        1.02      1.73 o 
   8  14   7      183.18      185.63     10.03 o 
   9  14   7       65.86       62.25      4.86 o 
  -9  15   7       33.18       34.43      3.32 o 
  -8  15   7      121.05      123.01      5.71 o 
  -7  15   7        1.33        1.05      2.47 o 
  -6  15   7       35.96       30.38      2.56 o 
  -5  15   7       74.42       80.67      3.12 o 
  -4  15   7      247.37      231.19      4.86 o 
  -3  15   7        8.41        8.39      1.51 o 
  -2  15   7      802.52      804.60     14.58 o 
  -1  15   7      393.61      388.88      8.30 o 
   0  15   7     1265.22     1258.46     18.93 o 
   1  15   7      206.10      201.68      4.95 o 
   2  15   7      377.27      391.85      7.92 o 
   3  15   7       89.02       97.02      3.87 o 
   4  15   7      158.42      156.35      4.53 o 
   5  15   7      418.09      398.13      8.23 o 
   6  15   7        3.26        2.47      1.75 o 
   7  15   7      301.39      297.97     20.35 o 
   8  15   7        1.37        3.79      2.21 o 
  -8  16   7       36.05       33.28      3.31 o 
  -7  16   7       15.13       14.97      3.33 o 
  -6  16   7       16.93       11.52      3.22 o 
  -5  16   7      165.88      168.35      5.73 o 
  -4  16   7      208.16      211.31      4.29 o 
  -3  16   7      403.95      409.79      7.79 o 
  -2  16   7       98.71      102.80      3.61 o 
  -1  16   7        0.04        1.10      1.20 o 
   0  16   7      359.97      357.89      7.17 o 
   1  16   7      220.94      214.37      5.20 o 
   2  16   7      228.19      207.84      6.92 o 
   3  16   7      154.31      149.37      4.44 o 
   4  16   7      270.28      272.94      6.42 o 
   5  16   7       82.28       84.88      4.11 o 
   6  16   7      280.27      290.26      9.03 o 
   7  16   7        0.25        0.33      1.83 o 
  -7  17   7       28.12       30.16      3.10 o 
  -6  17   7       12.23        8.81      2.16 o 
  -5  17   7      646.76      645.69     12.85 o 
  -4  17   7       29.14       30.82      1.80 o 
  -3  17   7       57.63       55.50      5.01 o 
  -2  17   7      238.33      226.57      5.81 o 
  -1  17   7      408.97      395.97      8.59 o 
   0  17   7      720.86      733.20     12.33 o 
   1  17   7        0.86        0.28      1.23 o 
   2  17   7      109.53      114.16      3.82 o 
   3  17   7      155.41      152.13      4.55 o 
   4  17   7      207.41      209.98      7.09 o 
   5  17   7      226.43      210.06      7.24 o 
   6  17   7       29.26       26.85      3.18 o 
  -6  18   7      499.62      523.56     12.99 o 
  -5  18   7      247.69      268.59      7.91 o 
  -4  18   7       19.34       22.36      3.14 o 
  -3  18   7       72.30       73.82      4.50 o 
  -2  18   7      308.03      300.15      7.09 o 
  -1  18   7        0.13       -0.08      1.26 o 
   0  18   7       29.08       26.03      2.09 o 
   1  18   7       20.12       20.83      3.21 o 
   2  18   7       86.95       90.49      4.34 o 
   3  18   7      253.91      279.44      9.29 o 
   4  18   7        1.12       -0.49      2.85 o 
   5  18   7      388.62      390.63     10.92 o 
  -4  19   7      122.13      118.42      4.80 o 
  -3  19   7      179.96      187.27      6.02 o 
  -2  19   7      156.66      161.88      4.89 o 
  -1  19   7       55.10       59.36      5.07 o 
   0  19   7        3.10        5.60      1.69 o 
   1  19   7        0.68        1.37      1.59 o 
   2  19   7       28.56       25.92      2.79 o 
   3  19   7       69.72       69.82      4.20 o 
 -13   0   8       70.33       81.32      6.29 o 
 -12   0   8       46.30       46.41      4.18 o 
 -11   0   8     1322.44     1351.54     28.74 o 
 -10   0   8      123.36      106.63      5.03 o 
  -9   0   8      230.11      229.34      7.39 o 
  -8   0   8      125.65      112.79      4.78 o 
  -7   0   8      957.51      887.69     16.04 o 
  -6   0   8       67.40       38.64      1.76 o 
  -5   0   8       93.84       60.53      2.03 o 
  -4   0   8      173.86      157.28      3.36 o 
  -3   0   8      804.74      776.45     11.33 o 
  -2   0   8     2196.03     2259.22     29.87 o 
  -1   0   8        0.03        0.69      0.75 o 
   0   0   8      541.77      510.79     11.32 o 
   1   0   8      266.09      295.01      5.18 o 
   2   0   8       10.41       10.38      1.09 o 
   3   0   8       51.93       50.50      1.95 o 
   4   0   8      857.59      870.95     12.65 o 
   5   0   8        0.48        0.69      0.95 o 
   6   0   8       41.99       47.21      2.77 o 
   7   0   8      785.46      826.33     16.92 o 
   8   0   8      173.98      168.19      5.31 o 
   9   0   8      172.25      170.82      5.47 o 
  10   0   8      313.46      309.03      8.11 o 
  11   0   8      711.77      719.22     15.46 o 
  12   0   8       24.42       26.05      2.64 o 
 -13   1   8      573.51      575.92     11.39 o 
 -12   1   8      321.30      335.34      7.25 o 
 -11   1   8      382.91      404.01      8.00 o 
 -10   1   8      169.98      167.89      4.50 o 
  -9   1   8      531.11      503.90      7.99 o 
  -8   1   8        4.53        3.78      0.96 o 
  -7   1   8      119.77      104.20      2.42 o 
  -6   1   8     1818.34     1686.66     17.60 o 
  -5   1   8      415.96      433.80      5.50 o 
  -4   1   8      129.04      117.27      2.26 o 
  -3   1   8       52.08       54.89      1.36 o 
  -2   1   8      298.93      298.38      3.67 o 
  -1   1   8      705.47      709.93      6.96 o 
   0   1   8        0.06        1.19      0.49 o 
   1   1   8      269.07      262.97      3.18 o 
   2   1   8       33.28       33.69      1.17 o 
   3   1   8      359.65      356.02      4.53 o 
   4   1   8        0.00        0.69      0.78 o 
   5   1   8       55.47       51.21      1.61 o 
   6   1   8      527.29      560.91      9.97 o 
   7   1   8      229.81      230.99      6.02 o 
   8   1   8       18.43       17.99      1.46 o 
   9   1   8        2.59        2.04      1.24 o 
  10   1   8      382.99      395.37      6.79 o 
  11   1   8      257.38      273.71      6.19 o 
  12   1   8       95.43      107.41      5.11 o 
 -13   2   8        6.16        6.22      1.80 o 
 -12   2   8      220.04      218.77      4.88 o 
 -11   2   8      145.56      142.88      4.30 o 
 -10   2   8       65.41       62.78      2.95 o 
  -9   2   8        5.13        5.80      1.02 o 
  -8   2   8       29.60       32.03      1.60 o 
  -7   2   8      653.14      653.55      8.44 o 
  -6   2   8      602.87      531.70      7.08 o 
  -5   2   8      430.08      367.11      5.26 o 
  -4   2   8        1.49        1.55      0.69 o 
  -3   2   8      113.39      112.14      2.19 o 
  -2   2   8      168.86      160.39      2.69 o 
  -1   2   8      103.74      100.95      1.92 o 
   0   2   8      593.90      572.50      6.69 o 
   1   2   8      116.77      111.54      2.31 o 
   2   2   8     1109.05     1136.28     11.92 o 
   3   2   8      514.78      548.26      6.34 o 
   4   2   8      505.34      485.57      5.79 o 
   5   2   8       66.36       71.63      1.82 o 
   6   2   8      117.51      119.87      2.62 o 
   7   2   8        0.26        0.60      0.98 o 
   8   2   8     1321.75     1311.51     20.94 o 
   9   2   8        4.57        3.97      1.35 o 
  10   2   8        1.34        2.36      1.34 o 
  11   2   8       82.81       90.26      4.39 o 
  12   2   8       30.14       36.01      3.22 o 
 -13   3   8      321.93      341.34      9.56 o 
 -12   3   8       98.75       96.18      3.51 o 
 -11   3   8       12.81       11.13      1.78 o 
 -10   3   8       14.04       11.64      1.25 o 
  -9   3   8      177.68      172.34      4.29 o 
  -8   3   8        2.35        1.77      0.88 o 
  -7   3   8        2.27        2.23      0.82 o 
  -6   3   8      185.24      202.02      3.56 o 
  -5   3   8     1180.03     1128.82     13.23 o 
  -4   3   8       59.85       59.78      1.79 o 
  -3   3   8       26.29       21.46      1.20 o 
  -2   3   8       85.67       83.73      1.86 o 
  -1   3   8       29.87       31.72      1.26 o 
   0   3   8      166.55      163.00      2.89 o 
   1   3   8      337.12      320.57      4.59 o 
   2   3   8       62.16       65.83      1.80 o 
   3   3   8      118.61      116.69      3.08 o 
   4   3   8        1.50        2.68      0.81 o 
   5   3   8        9.26        9.42      1.04 o 
   6   3   8       25.25       25.93      1.53 o 
   7   3   8      533.26      528.71      9.63 o 
   8   3   8      261.93      260.49      5.77 o 
   9   3   8       68.06       64.88      4.31 o 
  10   3   8      269.43      265.19     11.10 o 
  11   3   8        0.49       -0.19      1.80 o 
  12   3   8        4.10        2.00      1.93 o 
 -12   4   8       17.97       17.48      2.29 o 
 -11   4   8        0.13        0.19      0.89 o 
 -10   4   8      108.85      106.58      2.79 o 
  -9   4   8        0.31       -0.12      0.88 o 
  -8   4   8      113.27      123.23      2.80 o 
  -7   4   8        3.48        3.83      0.92 o 
  -6   4   8       40.02       34.49      1.58 o 
  -5   4   8      257.56      256.02      4.09 o 
  -4   4   8      218.03      216.20      4.95 o 
  -3   4   8        2.41        3.04      0.74 o 
  -2   4   8       56.36       55.93      1.55 o 
  -1   4   8       16.96       16.88      1.00 o 
   0   4   8      366.15      367.46      4.74 o 
   1   4   8      488.12      510.33      6.15 o 
   2   4   8        9.81       10.52      0.87 o 
   3   4   8       72.33       75.22      1.82 o 
   4   4   8        0.38       -0.31      0.69 o 
   5   4   8      233.70      235.60      4.69 o 
   6   4   8        4.19        3.73      0.90 o 
   7   4   8       14.24       15.94      1.68 o 
   8   4   8       27.54       24.05      2.56 o 
   9   4   8       30.37       26.22      2.69 o 
  10   4   8       15.89       14.35      2.35 o 
  11   4   8       36.93       29.18      3.06 o 
  12   4   8       21.90       15.16      2.64 o 
 -12   5   8        4.92        5.06      1.77 o 
 -11   5   8       25.82       24.62      1.77 o 
 -10   5   8      135.09      140.15      3.15 o 
  -9   5   8        1.91        0.97      0.95 o 
  -8   5   8      217.05      218.92      4.41 o 
  -7   5   8      129.05      133.75      3.21 o 
  -6   5   8      229.36      219.82      4.21 o 
  -5   5   8       85.69       83.61      2.39 o 
  -4   5   8      167.07      166.94      3.44 o 
  -3   5   8     1122.63     1105.84     13.00 o 
  -2   5   8      777.86      764.97      8.70 o 
  -1   5   8      169.02      159.98      2.96 o 
   0   5   8        1.79        2.84      0.67 o 
   1   5   8       11.55       15.95      0.96 o 
   2   5   8      136.53      145.78      2.79 o 
   3   5   8       13.76       15.73      1.06 o 
   4   5   8      453.08      489.57      6.51 o 
   5   5   8        4.21        3.11      0.79 o 
   6   5   8      214.06      220.65      4.37 o 
   7   5   8       54.61       52.86      2.34 o 
   8   5   8       24.80       25.82      3.85 o 
   9   5   8        0.31        1.86      1.70 o 
  10   5   8       55.70       54.98      5.55 o 
  11   5   8       66.10       50.46      5.55 o 
 -12   6   8       65.94       72.02      3.50 o 
 -11   6   8       84.14       85.49      3.62 o 
 -10   6   8       81.95       84.43      3.11 o 
  -9   6   8      125.93      133.98      4.15 o 
  -8   6   8      484.25      505.09      7.01 o 
  -7   6   8       51.20       44.26      1.99 o 
  -6   6   8      119.14      108.84      2.80 o 
  -5   6   8       13.57       16.77      1.65 o 
  -4   6   8       42.53       38.90      1.63 o 
  -3   6   8     1872.68     1841.24     19.02 o 
  -2   6   8      499.32      505.85      6.72 o 
  -1   6   8       40.11       42.29      1.60 o 
   0   6   8      319.85      299.00      4.47 o 
   1   6   8       14.90       13.05      1.08 o 
   2   6   8      698.54      728.55      8.99 o 
   3   6   8       54.57       59.55      1.69 o 
   4   6   8      652.30      659.29      8.62 o 
   5   6   8       58.12       60.29      2.08 o 
   6   6   8      319.57      327.14      7.83 o 
   7   6   8        5.58        4.58      1.12 o 
   8   6   8        0.10        0.61      1.35 o 
   9   6   8        2.36        2.38      1.74 o 
  10   6   8       71.04       68.74      6.22 o 
  11   6   8       13.70        8.17      2.55 o 
 -12   7   8      183.87      188.41     19.46 o 
 -11   7   8        4.46        2.63      1.63 o 
 -10   7   8      171.86      172.50      5.52 o 
  -9   7   8        1.35        1.00      1.62 o 
  -8   7   8      347.56      358.44      6.06 o 
  -7   7   8       16.99       17.19      1.35 o 
  -6   7   8       31.54       37.53      1.53 o 
  -5   7   8      317.63      319.53      5.32 o 
  -4   7   8      439.90      435.47      6.07 o 
  -3   7   8       15.45       15.10      0.99 o 
  -2   7   8      926.21      944.24     11.29 o 
  -1   7   8      630.98      624.85      7.90 o 
   0   7   8      355.20      353.86      5.78 o 
   1   7   8        3.40        2.18      0.88 o 
   2   7   8        4.59        5.38      1.13 o 
   3   7   8        6.75        5.76      1.17 o 
   4   7   8       39.25       36.77      2.24 o 
   5   7   8       17.68       16.16      1.33 o 
   6   7   8      157.54      173.02      3.60 o 
   7   7   8        1.12        1.84      1.09 o 
   8   7   8       12.08       12.81      1.53 o 
   9   7   8        0.40        1.01      1.77 o 
  10   7   8      130.61      133.27     10.80 o 
  11   7   8       89.18       75.77      6.29 o 
 -12   8   8      104.77      107.91     10.69 o 
 -11   8   8       91.27       86.08      4.54 o 
 -10   8   8        4.76        6.72      1.85 o 
  -9   8   8      575.30      593.11     10.55 o 
  -8   8   8        5.96        6.73      1.47 o 
  -7   8   8      624.92      623.92     10.60 o 
  -6   8   8        0.32        0.81      1.07 o 
  -5   8   8        0.00        0.43      0.93 o 
  -4   8   8      689.40      689.72      9.94 o 
  -3   8   8      854.51      837.39     10.44 o 
  -2   8   8      444.40      433.02      6.82 o 
  -1   8   8       33.21       35.41      1.81 o 
   0   8   8      203.42      191.46      3.85 o 
   1   8   8        0.11       -0.55      0.77 o 
   2   8   8        0.02        0.98      0.92 o 
   3   8   8       35.40       41.75      2.03 o 
   4   8   8       17.30       12.04      1.37 o 
   5   8   8      816.76      828.89     11.85 o 
   6   8   8        2.82        3.52      1.18 o 
   7   8   8        0.04       -0.13      0.96 o 
   8   8   8       55.50       54.14      2.60 o 
   9   8   8       12.33       10.04      1.90 o 
  10   8   8       71.69       70.34      4.52 o 
  11   8   8      280.44      284.74     12.13 o 
 -11   9   8        6.44        4.09      2.03 o 
 -10   9   8      120.14      117.57      4.56 o 
  -9   9   8     1083.37     1114.04     19.95 o 
  -8   9   8        9.46        7.85      1.55 o 
  -7   9   8       67.44       71.25      2.99 o 
  -6   9   8      499.69      493.83      8.85 o 
  -5   9   8      560.64      556.87      9.54 o 
  -4   9   8       13.84       12.60      1.31 o 
  -3   9   8      122.90      121.63      2.84 o 
  -2   9   8      595.27      601.40      8.85 o 
  -1   9   8     1626.27     1592.57     20.14 o 
   0   9   8        3.95        4.62      0.99 o 
   1   9   8      109.07      116.18      3.30 o 
   2   9   8      184.47      194.64      4.49 o 
   3   9   8       12.54       13.02      1.38 o 
   4   9   8       64.33       67.04      4.86 o 
   5   9   8        2.61        1.94      1.09 o 
   6   9   8      206.13      222.77      4.80 o 
   7   9   8       72.76       78.97      4.15 o 
   8   9   8        3.91        4.82      1.64 o 
   9   9   8        1.47        1.43      1.40 o 
  10   9   8      464.41      446.67     11.80 o 
 -11  10   8      131.73      142.00     10.80 o 
 -10  10   8       30.00       28.26      4.85 o 
  -9  10   8        8.22        8.95      3.11 o 
  -8  10   8      408.24      422.61      8.23 o 
  -7  10   8      468.96      469.35     11.10 o 
  -6  10   8        0.54       -1.26      0.99 o 
  -5  10   8      136.40      119.32      5.18 o 
  -4  10   8      297.32      280.79      5.21 o 
  -3  10   8      166.11      160.38      3.63 o 
  -2  10   8       39.88       39.49      1.96 o 
  -1  10   8       51.46       54.39      2.44 o 
   0  10   8      193.36      220.35      4.31 o 
   1  10   8        0.09        2.37      1.01 o 
   2  10   8        1.15        1.04      0.97 o 
   3  10   8      281.57      288.30      5.42 o 
   4  10   8       51.57       50.04      2.40 o 
   5  10   8      528.50      533.48      8.57 o 
   6  10   8      336.85      349.25      7.24 o 
   7  10   8        2.36        1.94      1.25 o 
   8  10   8        0.28        1.66      1.27 o 
   9  10   8      129.86      129.28      4.74 o 
  10  10   8       38.96       52.02      4.12 o 
 -10  11   8      251.11      248.84      8.06 o 
  -9  11   8      709.20      694.17     16.92 o 
  -8  11   8      124.08      123.71      4.49 o 
  -7  11   8       13.25       13.59      1.75 o 
  -6  11   8       90.95       85.78      2.90 o 
  -5  11   8      955.86      964.56     13.41 o 
  -4  11   8       85.28       90.51      2.77 o 
  -3  11   8       21.60       19.95      1.52 o 
  -2  11   8      563.89      531.59      8.13 o 
  -1  11   8      144.37      173.86      4.81 o 
   0  11   8      106.64       87.98      2.89 o 
   1  11   8      129.81      120.24      3.44 o 
   2  11   8      110.94      115.35      4.04 o 
   3  11   8      278.02      274.60      6.47 o 
   4  11   8        0.02       -0.70      1.68 o 
   5  11   8        0.07        0.23      1.26 o 
   6  11   8      186.56      183.44      4.42 o 
   7  11   8       56.54       49.61      2.73 o 
   8  11   8       22.68       25.90      2.17 o 
   9  11   8       61.02       68.64      3.29 o 
 -10  12   8       71.87       70.49      4.68 o 
  -9  12   8        9.44       12.78      3.48 o 
  -8  12   8       96.34       86.29      3.91 o 
  -7  12   8       69.75       68.82      3.69 o 
  -6  12   8       85.93       94.55      3.04 o 
  -5  12   8      436.93      454.08      9.09 o 
  -4  12   8      537.23      546.44      7.62 o 
  -3  12   8      136.73      132.01      3.32 o 
  -2  12   8        3.23        3.07      1.02 o 
  -1  12   8        2.47        2.44      1.05 o 
   0  12   8      202.48      196.25      5.35 o 
   1  12   8      201.93      197.48      5.44 o 
   2  12   8      399.82      356.29      7.22 o 
   3  12   8       41.10       37.74      2.43 o 
   4  12   8      177.38      170.17      4.72 o 
   5  12   8       10.91       12.85      1.83 o 
   6  12   8       81.16       74.83      3.54 o 
   7  12   8       14.13       10.80      2.26 o 
   8  12   8      715.00      719.18     11.41 o 
   9  12   8        0.19       -1.91      2.88 o 
  -9  13   8      476.75      507.57     12.84 o 
  -8  13   8      128.14      132.03      5.56 o 
  -7  13   8       19.01       23.53      2.22 o 
  -6  13   8       95.08       95.32      3.09 o 
  -5  13   8       86.44       83.04      3.24 o 
  -4  13   8        2.27        2.15      0.92 o 
  -3  13   8        0.72        1.00      0.98 o 
  -2  13   8      250.00      234.23      5.32 o 
  -1  13   8       74.50       65.07      3.11 o 
   0  13   8      175.96      168.71      4.95 o 
   1  13   8       26.57       19.73      1.86 o 
   2  13   8      347.63      318.53      6.77 o 
   3  13   8        9.71        8.48      1.57 o 
   4  13   8       48.34       43.48      3.20 o 
   5  13   8        4.17        1.75      1.40 o 
   6  13   8       55.98       59.12      3.30 o 
   7  13   8       95.81       94.85      5.47 o 
   8  13   8        3.88        4.36      2.28 o 
  -9  14   8       44.07       53.47      4.10 o 
  -8  14   8       52.53       50.07      9.40 o 
  -7  14   8       80.17       83.68      3.50 o 
  -6  14   8       35.00       37.84      2.29 o 
  -5  14   8        9.26       14.79      1.59 o 
  -4  14   8        0.02        0.38      0.95 o 
  -3  14   8      284.78      271.52      5.95 o 
  -2  14   8       19.58       17.07      1.99 o 
  -1  14   8        1.51        1.97      1.24 o 
   0  14   8       91.28       78.28      3.38 o 
   1  14   8        7.89        5.37      1.46 o 
   2  14   8        6.37        8.03      1.53 o 
   3  14   8       37.76       34.46      2.47 o 
   4  14   8      332.91      325.17      7.22 o 
   5  14   8       19.63       20.59      2.29 o 
   6  14   8        0.26        0.52      1.40 o 
   7  14   8       96.60       93.37      5.34 o 
   8  14   8        0.57        3.42      2.22 o 
  -8  15   8        7.18        8.57      2.19 o 
  -7  15   8       56.21       56.93      3.44 o 
  -6  15   8        0.77        0.64      1.25 o 
  -5  15   8      303.92      304.16      6.72 o 
  -4  15   8      100.07       94.52      3.56 o 
  -3  15   8       12.92       11.84      1.59 o 
  -2  15   8        7.49        7.55      1.61 o 
  -1  15   8       94.42       85.50      3.56 o 
   0  15   8        1.62        0.40      1.31 o 
   1  15   8       46.52       41.45      2.59 o 
   2  15   8       14.88       13.19      1.77 o 
   3  15   8       71.44       63.77      3.18 o 
   4  15   8      401.38      421.94      8.69 o 
   5  15   8        5.51        3.49      1.66 o 
   6  15   8       24.53       25.25      3.19 o 
   7  15   8       14.93       14.07      2.84 o 
  -7  16   8        1.01       -0.02      1.53 o 
  -6  16   8        8.70        6.13      3.66 o 
  -5  16   8       45.56       42.52      4.42 o 
  -4  16   8       77.47       78.07      3.30 o 
  -3  16   8      266.00      260.27      6.64 o 
  -2  16   8      106.47      105.27      4.66 o 
  -1  16   8        4.74        4.34      1.54 o 
   0  16   8       57.22       58.66      3.23 o 
   1  16   8        9.51        7.08      1.51 o 
   2  16   8        7.63        6.36      1.57 o 
   3  16   8       19.32       18.47      2.73 o 
   4  16   8       42.39       41.81      3.73 o 
   5  16   8        7.72        3.94      2.70 o 
   6  16   8       24.40       28.01      3.33 o 
  -6  17   8       47.24       44.13      3.65 o 
  -5  17   8      190.50      185.83     12.10 o 
  -4  17   8        7.37        8.13      1.78 o 
  -3  17   8      179.43      191.08      7.91 o 
  -2  17   8       31.94       34.26      2.61 o 
  -1  17   8        8.98        7.52      1.71 o 
   0  17   8        2.33        3.18      1.49 o 
   1  17   8       20.76       23.16      2.47 o 
   2  17   8      255.55      270.35      8.29 o 
   3  17   8        9.68        4.42      1.90 o 
   4  17   8        7.07        6.85      2.19 o 
   5  17   8        0.90        3.18      2.07 o 
  -4  18   8       40.41       41.77      3.92 o 
  -3  18   8       80.48       74.52      4.09 o 
  -2  18   8       11.16       11.33      2.16 o 
  -1  18   8      543.20      531.32     12.91 o 
   0  18   8       72.43       74.99      4.14 o 
   1  18   8        9.75       13.15      2.24 o 
   2  18   8       40.85       48.24      4.51 o 
   3  18   8        0.38        0.47      1.67 o 
 -12   1   9      124.47      137.49      5.70 o 
 -11   1   9      275.14      292.65      6.64 o 
 -10   1   9      173.68      178.44      4.83 o 
  -9   1   9       39.49       41.07      2.48 o 
  -8   1   9       35.07       34.35      2.25 o 
  -7   1   9        5.88        3.87      1.10 o 
  -6   1   9       52.94       46.86      1.74 o 
  -5   1   9       10.88       12.85      1.08 o 
  -4   1   9       13.30        8.19      0.88 o 
  -3   1   9       42.48       34.71      1.40 o 
  -2   1   9        0.76        0.73      0.65 o 
  -1   1   9       28.78       26.53      1.25 o 
   0   1   9        3.97        5.06      0.62 o 
   1   1   9      156.22      162.61      2.64 o 
   2   1   9       26.85       30.18      1.23 o 
   3   1   9      238.12      250.60      3.62 o 
   4   1   9        7.81        8.53      0.90 o 
   5   1   9       18.84       19.43      1.90 o 
   6   1   9       77.87       75.87      2.36 o 
   7   1   9       11.10       10.79      1.63 o 
   8   1   9      134.68      138.46      3.36 o 
   9   1   9       90.20       86.00      3.23 o 
  10   1   9      394.08      379.36      7.78 o 
  11   1   9      132.38      130.76      6.21 o 
 -12   2   9      687.82      730.25     14.25 o 
 -11   2   9      324.76      348.39      7.43 o 
 -10   2   9      115.87      111.42      3.76 o 
  -9   2   9       14.47       12.57      1.75 o 
  -8   2   9      131.16      138.86      3.02 o 
  -7   2   9        6.39        8.00      1.09 o 
  -6   2   9       50.56       53.00      1.89 o 
  -5   2   9      344.78      326.08      5.18 o 
  -4   2   9      174.63      166.69      3.15 o 
  -3   2   9      124.85      132.13      2.72 o 
  -2   2   9      243.57      242.99      3.94 o 
  -1   2   9      312.62      294.28      4.17 o 
   0   2   9       55.28       58.56      1.68 o 
   1   2   9       60.03       57.51      1.78 o 
   2   2   9       96.96      100.66      2.53 o 
   3   2   9      450.68      437.92      6.03 o 
   4   2   9        0.69        0.00      0.90 o 
   5   2   9       94.49       92.13      5.07 o 
   6   2   9      552.86      560.77     10.14 o 
   7   2   9        4.33        1.33      1.52 o 
   8   2   9      269.30      275.89      6.13 o 
   9   2   9        0.75        0.86      1.25 o 
  10   2   9       59.28       62.43      2.99 o 
  11   2   9        0.46        1.12      1.75 o 
 -12   3   9       75.84       82.74      3.60 o 
 -11   3   9      875.69      896.47     14.67 o 
 -10   3   9       33.69       32.38      2.42 o 
  -9   3   9      329.17      349.69      5.57 o 
  -8   3   9        5.17        5.27      1.03 o 
  -7   3   9      170.48      154.90      3.19 o 
  -6   3   9       34.78       34.93      1.65 o 
  -5   3   9      207.89      199.03      3.61 o 
  -4   3   9      153.94      151.09      3.00 o 
  -3   3   9      107.22      106.88      2.46 o 
  -2   3   9      817.76      822.58     10.05 o 
  -1   3   9      278.56      283.50      4.07 o 
   0   3   9       20.65       19.25      1.46 o 
   1   3   9        0.83       -0.25      0.69 o 
   2   3   9     1005.81     1024.05     12.10 o 
   3   3   9       31.32       29.10      1.43 o 
   4   3   9      222.94      221.57      4.58 o 
   5   3   9      121.65      130.80      3.03 o 
   6   3   9      145.10      159.62      7.31 o 
   7   3   9        5.75        3.84      1.27 o 
   8   3   9        7.09        6.39      1.77 o 
   9   3   9      167.22      182.83      6.17 o 
  10   3   9       13.99       12.98      2.44 o 
  11   3   9      184.99      187.74      6.51 o 
 -12   4   9       66.19       72.50      4.26 o 
 -11   4   9      214.97      227.22      6.25 o 
 -10   4   9        8.90        8.85      1.25 o 
  -9   4   9      324.84      358.30      5.71 o 
  -8   4   9      130.63      120.47      2.91 o 
  -7   4   9        0.71        1.11      0.85 o 
  -6   4   9       17.41       15.53      1.29 o 
  -5   4   9      457.26      450.04      6.34 o 
  -4   4   9      622.46      629.57      8.15 o 
  -3   4   9      838.45      829.84     10.58 o 
  -2   4   9      105.66      107.46      2.28 o 
  -1   4   9      547.30      538.02      6.55 o 
   0   4   9       97.28      101.78      3.01 o 
   1   4   9      449.89      440.16      6.03 o 
   2   4   9       68.66       74.08      2.16 o 
   3   4   9      578.28      581.61      8.23 o 
   4   4   9       35.07       37.67      1.75 o 
   5   4   9        5.78        5.31      0.98 o 
   6   4   9      143.72      156.49      3.42 o 
   7   4   9      463.23      442.51      8.62 o 
   8   4   9      108.88      109.70      4.71 o 
   9   4   9        1.26        2.92      1.80 o 
  10   4   9      230.10      219.24     16.61 o 
  11   4   9       22.22       23.48      4.44 o 
 -12   5   9       48.93       48.81      4.62 o 
 -11   5   9      174.75      184.96      4.15 o 
 -10   5   9       91.17       93.39      4.68 o 
  -9   5   9       21.93       17.11      1.45 o 
  -8   5   9      582.53      626.34      8.51 o 
  -7   5   9      185.63      171.67      3.85 o 
  -6   5   9       49.49       45.47      2.07 o 
  -5   5   9      353.82      346.48      5.83 o 
  -4   5   9       62.69       66.27      2.27 o 
  -3   5   9       15.06       16.45      1.35 o 
  -2   5   9      485.98      478.57      6.58 o 
  -1   5   9      544.42      551.98      7.25 o 
   0   5   9      867.25      877.93     10.62 o 
   1   5   9      296.38      302.98      4.58 o 
   2   5   9      953.65      955.84     12.56 o 
   3   5   9      289.40      317.17      5.18 o 
   4   5   9        7.52        7.50      1.28 o 
   5   5   9      770.28      791.31     10.73 o 
   6   5   9       24.57       24.69      1.90 o 
   7   5   9       33.65       36.77      3.33 o 
   8   5   9       35.81       27.52      2.82 o 
   9   5   9      408.94      409.84     15.76 o 
  10   5   9        0.05        2.32      1.93 o 
  11   5   9        4.79        3.37      2.15 o 
 -11   6   9       95.07       97.17      3.88 o 
 -10   6   9        5.29        4.56      1.28 o 
  -9   6   9       92.99       93.42      2.56 o 
  -8   6   9      682.23      699.65     10.29 o 
  -7   6   9        5.11        5.19      1.15 o 
  -6   6   9       92.85       97.90      2.78 o 
  -5   6   9      269.72      269.69      4.91 o 
  -4   6   9        9.96       10.03      1.17 o 
  -3   6   9        4.05        5.76      1.02 o 
  -2   6   9      234.72      222.42      4.37 o 
  -1   6   9     1449.66     1440.71     18.12 o 
   0   6   9        1.88        1.98      1.03 o 
   1   6   9      178.50      172.13      3.24 o 
   2   6   9       38.03       38.56      1.74 o 
   3   6   9      776.76      770.38     11.61 o 
   4   6   9     1038.56     1036.18     18.01 o 
   5   6   9        1.99        1.29      1.10 o 
   6   6   9      112.04      113.74      4.16 o 
   7   6   9      452.24      452.80      9.76 o 
   8   6   9      393.09      400.08     14.87 o 
   9   6   9       35.88       32.23      5.99 o 
  10   6   9       21.63       21.27      7.07 o 
 -11   7   9        1.78        2.39      1.91 o 
 -10   7   9      147.57      153.69      4.63 o 
  -9   7   9       97.33       93.78      3.60 o 
  -8   7   9       19.22       17.78      1.55 o 
  -7   7   9       24.99       23.17      1.40 o 
  -6   7   9        5.05        7.22      1.27 o 
  -5   7   9        4.90        3.65      0.98 o 
  -4   7   9      364.87      357.52      6.69 o 
  -3   7   9       53.97       56.96      2.16 o 
  -2   7   9       81.42       75.44      1.97 o 
  -1   7   9     1878.03     1847.31     20.79 o 
   0   7   9     1031.25     1013.76     13.66 o 
   1   7   9      152.70      143.29      3.81 o 
   2   7   9      150.10      152.41      4.28 o 
   3   7   9       51.59       49.90      2.56 o 
   4   7   9       95.70      101.56      3.33 o 
   5   7   9       71.58       68.72      2.81 o 
   6   7   9      449.60      446.02      8.13 o 
   7   7   9      166.99      163.35      4.02 o 
   8   7   9       62.47       64.43      4.39 o 
   9   7   9      157.85      162.19      8.88 o 
  10   7   9        6.70        0.46      1.96 o 
 -11   8   9       23.03       19.43      2.83 o 
 -10   8   9        1.41        0.15      1.80 o 
  -9   8   9       22.97       19.99      2.12 o 
  -8   8   9       97.77       98.82      3.56 o 
  -7   8   9       28.92       32.09      3.32 o 
  -6   8   9       16.83       17.35      2.06 o 
  -5   8   9        0.03        0.21      1.11 o 
  -4   8   9      182.90      173.96      4.42 o 
  -3   8   9       19.94       19.61      1.51 o 
  -2   8   9        4.95        7.83      1.76 o 
  -1   8   9       66.84       60.31      2.36 o 
   0   8   9      397.91      373.51      6.31 o 
   1   8   9       65.01       66.22      2.70 o 
   2   8   9       10.54       14.52      1.58 o 
   3   8   9      317.71      309.41      6.30 o 
   4   8   9       48.43       42.19      2.46 o 
   5   8   9      137.75      140.71      4.08 o 
   6   8   9       17.75       16.95      1.61 o 
   7   8   9       94.84       95.63      3.14 o 
   8   8   9       39.73       40.59      2.61 o 
   9   8   9       46.23       45.52      3.77 o 
  10   8   9        8.97        3.14      5.03 o 
 -10   9   9        3.19        2.36      2.29 o 
  -9   9   9       22.57       28.13      2.82 o 
  -8   9   9       40.41       40.21      2.87 o 
  -7   9   9      116.76      110.06      3.75 o 
  -6   9   9      156.89      151.41      4.86 o 
  -5   9   9       15.58       12.78      1.59 o 
  -4   9   9        6.48        7.96      1.38 o 
  -3   9   9       25.85       23.80      1.53 o 
  -2   9   9      137.43      135.76      3.43 o 
  -1   9   9        0.88        0.05      0.91 o 
   0   9   9      184.89      195.49      6.65 o 
   1   9   9        4.59        4.01      1.15 o 
   2   9   9       31.80       30.47      2.10 o 
   3   9   9        0.77        1.53      1.12 o 
   4   9   9       25.61       25.65      3.00 o 
   5   9   9      312.70      325.85      6.23 o 
   6   9   9        0.99        1.33      1.19 o 
   7   9   9       29.17       30.19      2.11 o 
   8   9   9        4.82        3.42      1.38 o 
   9   9   9      129.69      128.57      5.68 o 
 -10  10   9       59.76       64.68      4.51 o 
  -9  10   9        7.92       12.66      2.48 o 
  -8  10   9       26.33       28.74      2.35 o 
  -7  10   9        0.19       -0.38      1.28 o 
  -6  10   9       51.71       45.28      2.68 o 
  -5  10   9       33.66       37.64      2.40 o 
  -4  10   9       19.80       20.27      1.69 o 
  -3  10   9       40.90       40.35      1.89 o 
  -2  10   9       17.95       20.14      1.60 o 
  -1  10   9       31.80       31.06      1.87 o 
   0  10   9        3.99        3.25      1.15 o 
   1  10   9       15.28       15.40      1.64 o 
   2  10   9       28.37       26.65      2.04 o 
   3  10   9        9.74        8.98      2.37 o 
   4  10   9       18.89       18.19      1.75 o 
   5  10   9       31.33       31.08      2.16 o 
   6  10   9       12.21       10.80      1.62 o 
   7  10   9       23.61       19.37      2.16 o 
   8  10   9      165.86      169.75      5.08 o 
   9  10   9        4.56        6.08      1.96 o 
  -9  11   9      111.25      115.10      5.28 o 
  -8  11   9       74.03       77.72      3.46 o 
  -7  11   9       11.33       10.81      1.75 o 
  -6  11   9      316.92      331.67      6.97 o 
  -5  11   9      420.28      408.38      7.92 o 
  -4  11   9      128.22      130.33      4.56 o 
  -3  11   9       13.78       17.07      1.39 o 
  -2  11   9        5.80        4.28      1.16 o 
  -1  11   9       54.19       56.75      3.73 o 
   0  11   9      167.66      168.85      9.70 o 
   1  11   9        1.37        0.58      1.07 o 
   2  11   9       17.72       16.77      1.77 o 
   3  11   9      376.00      386.79      7.56 o 
   4  11   9        0.21       -1.48      1.05 o 
   5  11   9       26.16       26.40      2.04 o 
   6  11   9        1.08        2.81      1.35 o 
   7  11   9       16.77       16.44      1.89 o 
   8  11   9        2.15        2.46      1.69 o 
  -9  12   9        8.28        6.90      2.17 o 
  -8  12   9       18.68       16.10      2.58 o 
  -7  12   9      111.98      107.34      3.89 o 
  -6  12   9      155.52      152.34      4.45 o 
  -5  12   9        8.40        8.10      1.60 o 
  -4  12   9       68.96       75.98      2.84 o 
  -3  12   9      103.46       96.25      2.97 o 
  -2  12   9       84.79       71.11      2.71 o 
  -1  12   9        0.40        0.41      1.08 o 
   0  12   9      131.50      137.21      3.92 o 
   1  12   9        0.54        0.20      1.10 o 
   2  12   9        2.32        1.49      1.20 o 
   3  12   9      201.29      215.37      5.29 o 
   4  12   9      235.93      249.07      5.71 o 
   5  12   9       41.26       46.45      2.59 o 
   6  12   9       26.50       23.21      2.08 o 
   7  12   9      579.39      602.79     10.64 o 
   8  12   9        8.00        7.73      2.54 o 
  -8  13   9      150.01      147.00      5.94 o 
  -7  13   9        0.40       -1.34      1.40 o 
  -6  13   9        3.35        5.84      1.52 o 
  -5  13   9        0.05       -0.22      1.12 o 
  -4  13   9      455.44      480.03      8.03 o 
  -3  13   9      333.01      350.45      5.71 o 
  -2  13   9        0.21        0.01      1.13 o 
  -1  13   9        0.69        1.04      1.18 o 
   0  13   9      141.55      137.58      5.47 o 
   1  13   9      121.95      127.26      4.56 o 
   2  13   9      147.37      137.26      4.78 o 
   3  13   9       77.46       84.86      3.71 o 
   4  13   9      325.45      336.23      7.50 o 
   5  13   9       24.74       26.68      2.48 o 
   6  13   9      107.45      109.57      4.23 o 
   7  13   9       17.00       25.96      2.94 o 
  -7  14   9       82.11       76.22      4.27 o 
  -6  14   9        3.17        2.52      1.47 o 
  -5  14   9       51.84       56.44      4.06 o 
  -4  14   9       19.59       22.07      1.86 o 
  -3  14   9      298.33      316.16      5.77 o 
  -2  14   9       30.66       31.09      2.62 o 
  -1  14   9      338.31      319.58      7.84 o 
   0  14   9      168.59      180.01      5.53 o 
   1  14   9       27.07       25.85      2.48 o 
   2  14   9        9.54        7.50      1.79 o 
   3  14   9      259.58      263.31      6.45 o 
   4  14   9      783.15      788.93     13.78 o 
   5  14   9       28.96       26.90      3.38 o 
   6  14   9        1.62        2.75      2.52 o 
  -6  15   9      104.98      115.83      4.42 o 
  -5  15   9        4.76        5.75      1.45 o 
  -4  15   9       59.28       55.08      2.76 o 
  -3  15   9      227.66      219.67      5.18 o 
  -2  15   9      176.76      187.75      5.69 o 
  -1  15   9      191.97      198.35      5.89 o 
   0  15   9      311.76      309.82      7.76 o 
   1  15   9      121.31      128.76      4.73 o 
   2  15   9       11.24        9.35      1.92 o 
   3  15   9      292.46      294.79      9.77 o 
   4  15   9       21.20       20.73      2.99 o 
   5  15   9      280.09      271.30      9.06 o 
  -5  16   9       57.40       69.13      4.41 o 
  -4  16   9      430.66      451.32     11.86 o 
  -3  16   9        0.81       -0.18      1.27 o 
  -2  16   9       26.33       29.25      2.64 o 
  -1  16   9        4.19        5.48      1.79 o 
   0  16   9      679.62      671.17     15.88 o 
   1  16   9       64.72       63.77      4.13 o 
   2  16   9      102.43      101.98      9.36 o 
   3  16   9      304.24      318.48     10.06 o 
   4  16   9       53.61       60.76      6.10 o 
  -3  17   9       18.54       14.69      1.92 o 
  -2  17   9      503.18      511.69     13.01 o 
  -1  17   9      459.20      482.68     12.43 o 
   0  17   9       63.47       57.69      4.08 o 
   1  17   9       31.30       30.91      3.23 o 
   2  17   9        0.04        2.86      1.90 o 
 -11   0  10      612.57      592.09     20.05 o 
 -10   0  10       95.73       93.90      5.32 o 
  -9   0  10       26.53       35.14      3.55 o 
  -8   0  10      248.98      265.49     19.31 o 
  -7   0  10      856.42      821.06     28.63 o 
  -6   0  10       42.15       41.91      5.36 o 
  -5   0  10       13.92       16.90      2.44 o 
  -4   0  10     3031.46     2825.71     44.14 o 
  -3   0  10      287.18      256.44      6.25 o 
  -2   0  10      364.69      369.19      6.40 o 
  -1   0  10        9.83        9.40      1.23 o 
   0   0  10     1925.55     1885.81     31.63 o 
   1   0  10       17.46       15.63      1.53 o 
   2   0  10      581.81      619.13     14.47 o 
   3   0  10      161.61      155.23      4.12 o 
   4   0  10        0.80        1.24      2.74 o 
   5   0  10      163.91      166.13      5.08 o 
   6   0  10        4.34        3.91      1.48 o 
   7   0  10      532.06      563.73     23.16 o 
   8   0  10        0.02        0.99      1.51 o 
   9   0  10      184.70      173.51      8.29 o 
  10   0  10      338.12      341.62     12.65 o 
 -11   1  10       75.95       72.16      4.39 o 
 -10   1  10      296.47      292.21      7.63 o 
  -9   1  10        0.09       -0.19      1.38 o 
  -8   1  10        3.11        2.90      1.38 o 
  -7   1  10       63.30       67.01      2.98 o 
  -6   1  10      352.45      356.09      6.27 o 
  -5   1  10       69.22       71.27      2.55 o 
  -4   1  10        7.96        6.36      0.97 o 
  -3   1  10      778.02      748.27      9.44 o 
  -2   1  10       16.68       14.90      1.19 o 
  -1   1  10       40.21       39.37      1.68 o 
   0   1  10      479.23      478.51      6.11 o 
   1   1  10       99.06       99.04      2.25 o 
   2   1  10      119.47      118.10      2.64 o 
   3   1  10       12.70       13.10      1.25 o 
   4   1  10      346.72      335.16      6.72 o 
   5   1  10       22.97       20.74      1.79 o 
   6   1  10      268.96      272.27      6.69 o 
   7   1  10       25.38       26.75      2.62 o 
   8   1  10       46.51       42.62      3.33 o 
   9   1  10       14.93        9.30      1.69 o 
  10   1  10       72.51       73.82      6.96 o 
 -11   2  10      595.09      614.61     16.76 o 
 -10   2  10      133.37      135.73      4.37 o 
  -9   2  10      123.51      123.63      4.37 o 
  -8   2  10      163.42      163.96      4.49 o 
  -7   2  10      105.46      101.34      4.00 o 
  -6   2  10      170.09      166.16      3.35 o 
  -5   2  10       45.81       40.84      1.75 o 
  -4   2  10      171.66      183.44      3.47 o 
  -3   2  10      213.91      197.22      3.58 o 
  -2   2  10      428.31      419.00      5.99 o 
  -1   2  10      174.13      176.07      3.61 o 
   0   2  10      388.48      386.51      5.23 o 
   1   2  10        3.37        3.76      0.83 o 
   2   2  10      104.73      109.88      2.92 o 
   3   2  10      225.35      231.89      4.31 o 
   4   2  10      523.73      514.79      8.43 o 
   5   2  10       67.97       63.14      3.66 o 
   6   2  10        1.33        2.84      1.29 o 
   7   2  10       58.51       69.01      3.60 o 
   8   2  10       96.78       92.68      3.41 o 
   9   2  10        0.84       -0.34      1.34 o 
  10   2  10      127.91      123.21      5.05 o 
 -11   3  10       58.11       64.03      7.66 o 
 -10   3  10       97.07       99.24      3.85 o 
  -9   3  10       76.45       83.90      3.47 o 
  -8   3  10       28.56       31.43      1.74 o 
  -7   3  10       46.60       47.09      2.49 o 
  -6   3  10       79.38       75.88      2.27 o 
  -5   3  10      144.56      137.84      3.00 o 
  -4   3  10       97.30       89.28      2.37 o 
  -3   3  10       33.29       32.90      1.61 o 
  -2   3  10        2.40        2.90      0.89 o 
  -1   3  10       66.05       62.26      1.87 o 
   0   3  10      279.99      272.86      4.12 o 
   1   3  10      351.47      357.28      5.33 o 
   2   3  10        2.00        1.67      0.83 o 
   3   3  10       61.28       61.43      2.14 o 
   4   3  10       66.29       66.30      2.81 o 
   5   3  10       61.39       58.65      2.82 o 
   6   3  10       89.49       97.97      3.68 o 
   7   3  10       39.77       41.80      2.50 o 
   8   3  10       80.48       81.08      3.15 o 
   9   3  10       38.66       36.67      4.25 o 
  10   3  10      242.33      228.89      7.30 o 
 -11   4  10       19.45       17.71      2.09 o 
 -10   4  10        0.09       -1.54      2.47 o 
  -9   4  10       14.95       17.39      1.49 o 
  -8   4  10        0.63        0.96      1.00 o 
  -7   4  10        1.01        0.34      0.94 o 
  -6   4  10        3.78        0.89      0.91 o 
  -5   4  10      217.81      208.64      4.57 o 
  -4   4  10      483.99      463.91      6.57 o 
  -3   4  10      243.77      255.59      4.92 o 
  -2   4  10        8.35        9.54      1.21 o 
  -1   4  10       87.59       88.79      2.28 o 
   0   4  10        0.63        0.81      0.81 o 
   1   4  10      114.99      112.71      2.96 o 
   2   4  10      173.39      176.87      4.19 o 
   3   4  10        0.76        0.59      0.91 o 
   4   4  10       29.08       28.46      1.67 o 
   5   4  10        2.64        3.89      1.05 o 
   6   4  10       13.67       13.76      1.62 o 
   7   4  10      161.57      158.57      5.70 o 
   8   4  10       16.59       14.46      2.43 o 
   9   4  10       15.59       15.18      4.55 o 
  10   4  10       48.95       44.47      3.66 o 
 -11   5  10      119.94      129.94      5.51 o 
 -10   5  10        0.30        1.75      1.06 o 
  -9   5  10        4.02        2.34      1.10 o 
  -8   5  10        0.45        0.33      0.99 o 
  -7   5  10       77.92       73.16      2.37 o 
  -6   5  10       81.97       83.21      3.01 o 
  -5   5  10       66.33       64.90      2.17 o 
  -4   5  10       30.88       30.74      1.66 o 
  -3   5  10       91.57       89.67      2.38 o 
  -2   5  10      305.96      307.79      4.85 o 
  -1   5  10      335.73      339.86      4.81 o 
   0   5  10       85.18       89.10      2.32 o 
   1   5  10        0.86       -0.03      0.78 o 
   2   5  10       37.20       31.82      2.18 o 
   3   5  10       61.56       60.53      2.14 o 
   4   5  10      135.12      140.08      3.21 o 
   5   5  10       26.08       24.93      1.60 o 
   6   5  10      355.42      361.09      9.14 o 
   7   5  10       42.34       41.20      3.34 o 
   8   5  10       27.41       21.15      2.71 o 
   9   5  10      105.83       98.12      7.62 o 
  10   5  10        8.19        7.06      2.25 o 
 -10   6  10       20.72       26.90      2.17 o 
  -9   6  10       24.54       26.79      1.68 o 
  -8   6  10      284.67      302.64      5.71 o 
  -7   6  10       65.45       70.99      2.67 o 
  -6   6  10      743.05      759.78     10.96 o 
  -5   6  10        8.22       11.48      1.34 o 
  -4   6  10       15.32       13.83      1.37 o 
  -3   6  10        0.06        0.41      0.93 o 
  -2   6  10      144.63      140.54      3.05 o 
  -1   6  10     1152.50     1154.45     13.79 o 
   0   6  10       39.98       42.30      1.94 o 
   1   6  10       16.03       17.20      1.49 o 
   2   6  10        7.98        9.48      1.44 o 
   3   6  10        8.87        9.97      1.43 o 
   4   6  10      302.17      309.11      6.24 o 
   5   6  10        6.73        8.74      1.49 o 
   6   6  10      154.95      151.67      4.24 o 
   7   6  10      217.03      220.32     11.25 o 
   8   6  10       84.93       83.50      4.45 o 
   9   6  10       37.89       34.58      3.37 o 
 -10   7  10        0.09       -0.17      1.61 o 
  -9   7  10       54.48       49.71      3.35 o 
  -8   7  10       29.57       28.74      2.36 o 
  -7   7  10      108.61      114.42      3.86 o 
  -6   7  10        3.57        3.27      1.07 o 
  -5   7  10      175.02      178.52      3.86 o 
  -4   7  10      140.35      136.85      3.27 o 
  -3   7  10       85.15       88.71      2.60 o 
  -2   7  10      502.91      496.96      6.92 o 
  -1   7  10        8.18        9.26      1.48 o 
   0   7  10      247.73      247.17      5.48 o 
   1   7  10       21.67       21.93      2.17 o 
   2   7  10      167.26      170.57      5.07 o 
   3   7  10       78.34       82.05      3.52 o 
   4   7  10      130.08      136.21      3.87 o 
   5   7  10       41.67       43.30      2.52 o 
   6   7  10       34.45       31.44      2.83 o 
   7   7  10        0.78        0.26      1.58 o 
   8   7  10        4.55        2.68      2.09 o 
   9   7  10        0.12       -2.15      1.78 o 
 -10   8  10       49.51       48.50      6.88 o 
  -9   8  10      401.27      398.60      9.23 o 
  -8   8  10      367.30      381.80      7.97 o 
  -7   8  10      801.85      830.97     13.85 o 
  -6   8  10       47.38       54.89      3.40 o 
  -5   8  10       16.96       16.29      1.89 o 
  -4   8  10      585.66      582.14     10.22 o 
  -3   8  10       15.31       13.60      1.68 o 
  -2   8  10      138.88      127.47      3.35 o 
  -1   8  10       57.27       48.27      2.61 o 
   0   8  10     1238.16     1236.42     21.16 o 
   1   8  10      161.39      154.92      4.80 o 
   2   8  10      328.08      337.05      9.86 o 
   3   8  10       34.25       36.67      2.72 o 
   4   8  10        8.02        6.29      1.69 o 
   5   8  10       33.96       39.75      2.96 o 
   6   8  10       46.47       52.21      3.43 o 
   7   8  10       11.99        8.43      1.70 o 
   8   8  10        0.11        1.62      2.01 o 
   9   8  10       27.33       26.12      4.51 o 
  -9   9  10       63.93       60.27      7.70 o 
  -8   9  10       86.91       87.75      3.70 o 
  -7   9  10        2.12        0.85      1.37 o 
  -6   9  10      309.00      310.21      6.80 o 
  -5   9  10      140.02      138.89      5.30 o 
  -4   9  10      177.58      185.66      5.03 o 
  -3   9  10      298.94      290.09      6.29 o 
  -2   9  10      244.73      241.59      4.87 o 
  -1   9  10       47.17       45.19      2.54 o 
   0   9  10        4.19        7.05      1.82 o 
   1   9  10       13.38       10.82      1.97 o 
   2   9  10      187.01      189.62      5.49 o 
   3   9  10      646.14      637.68     12.59 o 
   4   9  10        3.63        6.07      1.73 o 
   5   9  10      104.49      112.16      4.43 o 
   6   9  10       13.05       11.34      2.88 o 
   7   9  10        2.89       -0.39      1.51 o 
   8   9  10       74.45       68.86      4.79 o 
  -9  10  10      132.15      125.56      6.18 o 
  -8  10  10      423.21      441.70      9.95 o 
  -7  10  10      228.16      227.06      9.59 o 
  -6  10  10       24.17       26.49      2.68 o 
  -5  10  10      190.32      198.99      5.14 o 
  -4  10  10      741.18      735.71     12.34 o 
  -3  10  10       29.17       25.65      1.86 o 
  -2  10  10      249.13      249.79      5.00 o 
  -1  10  10      393.04      402.34      8.81 o 
   0  10  10      138.93      133.90      3.95 o 
   1  10  10       47.78       47.56      2.90 o 
   2  10  10      163.75      159.50      4.45 o 
   3  10  10      137.63      129.59      4.57 o 
   4  10  10        0.75        0.24      1.47 o 
   5  10  10      196.70      197.60      6.01 o 
   6  10  10      147.56      149.04      5.29 o 
   7  10  10        7.85        3.78      1.90 o 
   8  10  10      235.88      214.82      9.67 o 
  -8  11  10        0.64        1.56      1.68 o 
  -7  11  10       16.98       20.08      2.43 o 
  -6  11  10      169.94      168.97      4.84 o 
  -5  11  10      120.97      122.05      4.05 o 
  -4  11  10      368.69      378.51     11.72 o 
  -3  11  10       39.37       34.56      2.09 o 
  -2  11  10      474.96      486.24      8.98 o 
  -1  11  10        2.10        1.50      1.25 o 
   0  11  10       64.97       69.22      3.04 o 
   1  11  10      143.29      129.21      5.99 o 
   2  11  10        0.09       -0.97      1.17 o 
   3  11  10        0.20        1.30      1.33 o 
   4  11  10       97.68       99.21      3.74 o 
   5  11  10        0.21        0.48      2.36 o 
   6  11  10       94.68       86.82      4.23 o 
   7  11  10        8.10       11.80      2.68 o 
  -8  12  10      171.82      177.13      6.70 o 
  -7  12  10       85.24       86.20      7.22 o 
  -6  12  10        3.07        3.00      1.69 o 
  -5  12  10      239.11      245.51      7.86 o 
  -4  12  10       69.00       60.11      3.15 o 
  -3  12  10      299.03      302.36      6.89 o 
  -2  12  10       26.02       24.77      2.13 o 
  -1  12  10      227.95      232.08      5.54 o 
   0  12  10       87.69       87.63      3.42 o 
   1  12  10        4.62        2.06      1.33 o 
   2  12  10       20.38       22.02      2.06 o 
   3  12  10        5.07        5.31      1.54 o 
   4  12  10      228.28      223.43      6.33 o 
   5  12  10       49.98       46.78      3.01 o 
   6  12  10       43.88       40.55      3.82 o 
  -7  13  10        0.19        1.32      1.85 o 
  -6  13  10       53.80       51.63      4.14 o 
  -5  13  10        0.17       -0.71      1.26 o 
  -4  13  10        5.30        5.39      1.59 o 
  -3  13  10       39.46       37.33      2.51 o 
  -2  13  10      115.37      115.17      3.82 o 
  -1  13  10        0.49       -0.76      1.23 o 
   0  13  10      156.39      153.74      4.48 o 
   1  13  10        0.22        1.56      1.36 o 
   2  13  10      115.05      110.20      4.15 o 
   3  13  10       21.96       22.77      2.24 o 
   4  13  10       15.51       14.80      2.67 o 
   5  13  10       66.99       65.96      3.98 o 
   6  13  10        1.96        1.75      2.13 o 
  -6  14  10       13.68        9.27      2.32 o 
  -5  14  10        7.00        7.30      2.10 o 
  -4  14  10       41.93       43.71      4.26 o 
  -3  14  10        9.21       11.20      1.63 o 
  -2  14  10       54.28       59.78      3.04 o 
  -1  14  10        9.78        7.15      1.78 o 
   0  14  10       11.74        9.61      1.74 o 
   1  14  10       21.23       25.21      2.24 o 
   2  14  10      101.30       95.79      7.35 o 
   3  14  10       10.45       12.78      2.23 o 
   4  14  10       26.75       28.06      3.56 o 
   5  14  10        0.00        0.11      1.70 o 
  -4  15  10        2.51        0.50      1.78 o 
  -3  15  10      169.04      164.02      5.43 o 
  -2  15  10       47.56       43.20      3.09 o 
  -1  15  10       11.35       12.37      3.11 o 
   0  15  10      104.79      103.80      5.17 o 
   1  15  10       12.87       11.14      2.48 o 
   2  15  10        1.03        1.79      1.87 o 
   3  15  10       84.16       84.53      5.03 o 
  -2  16  10        1.53        1.67      1.89 o 
  -1  16  10       56.90       51.66      4.10 o 
   0  16  10       15.14       15.35      3.88 o 
   1  16  10        2.52        0.59      1.88 o 
 -10   1  11      288.60      299.69     10.32 o 
  -9   1  11      596.53      587.57     12.01 o 
  -8   1  11       63.18       63.09      3.17 o 
  -7   1  11        1.89        2.05      1.40 o 
  -6   1  11        1.20        1.81      1.36 o 
  -5   1  11        0.57        1.86      1.25 o 
  -4   1  11       15.56       14.17      1.69 o 
  -3   1  11        4.32        4.74      1.34 o 
  -2   1  11      152.60      144.81      3.26 o 
  -1   1  11       51.71       51.20      3.14 o 
   0   1  11       22.79       24.56      1.57 o 
   1   1  11       28.02       27.92      2.21 o 
   2   1  11       20.70       19.75      1.47 o 
   3   1  11       71.49       67.10      2.49 o 
   4   1  11       75.74       64.55      2.70 o 
   5   1  11        1.73       -0.69      1.19 o 
   6   1  11       19.43       20.45      1.94 o 
   7   1  11        1.98        6.25      1.48 o 
   8   1  11        0.31       -1.76      1.61 o 
   9   1  11        0.55       -1.62      1.72 o 
 -10   2  11      120.25      127.59      6.51 o 
  -9   2  11      632.59      664.94     13.17 o 
  -8   2  11        6.50        7.84      1.73 o 
  -7   2  11        0.58        0.27      1.28 o 
  -6   2  11       30.70       21.52      2.02 o 
  -5   2  11      247.83      241.77      4.98 o 
  -4   2  11       38.48       45.52      1.88 o 
  -3   2  11      237.77      223.72      4.42 o 
  -2   2  11       35.00       33.54      1.68 o 
  -1   2  11      173.42      171.21      3.40 o 
   0   2  11       13.50       12.84      1.19 o 
   1   2  11       28.79       28.50      1.48 o 
   2   2  11        2.34        1.42      1.58 o 
   3   2  11       61.82       60.58      2.47 o 
   4   2  11       14.43       18.22      1.64 o 
   5   2  11        1.04       -0.30      1.25 o 
   6   2  11      169.89      172.07      4.70 o 
   7   2  11        4.88        1.39      1.40 o 
   8   2  11      132.93      132.30      4.07 o 
   9   2  11       33.13       31.76      3.00 o 
 -10   3  11        0.52        2.42      1.98 o 
  -9   3  11      272.53      279.77      7.22 o 
  -8   3  11      223.88      229.92      5.66 o 
  -7   3  11       76.75       72.76      2.90 o 
  -6   3  11      279.90      282.64      5.61 o 
  -5   3  11       32.94       30.81      1.74 o 
  -4   3  11       99.63       93.99      2.56 o 
  -3   3  11        0.17        0.07      0.90 o 
  -2   3  11      145.00      147.44      3.51 o 
  -1   3  11       90.85       90.75      2.49 o 
   0   3  11        0.06       -0.94      0.77 o 
   1   3  11       22.84       23.50      1.39 o 
   2   3  11      170.23      166.79      3.65 o 
   3   3  11        1.66        4.24      1.22 o 
   4   3  11       22.53       22.72      1.81 o 
   5   3  11      487.43      494.45      9.42 o 
   6   3  11      277.61      270.74      8.93 o 
   7   3  11       64.97       68.24      5.37 o 
   8   3  11      357.93      350.80     13.61 o 
   9   3  11       92.68      103.96      6.96 o 
 -10   4  11      125.07      127.40      5.38 o 
  -9   4  11       43.16       39.02      3.37 o 
  -8   4  11       69.87       68.72      2.88 o 
  -7   4  11      211.05      226.73      4.32 o 
  -6   4  11      133.60      135.63      4.40 o 
  -5   4  11      681.41      681.25      9.92 o 
  -4   4  11       20.02       22.26      1.52 o 
  -3   4  11      227.98      230.03      4.17 o 
  -2   4  11       72.15       72.51      2.30 o 
  -1   4  11        3.34        4.46      1.34 o 
   0   4  11      105.41      109.74      2.55 o 
   1   4  11        0.18        1.06      0.91 o 
   2   4  11        8.99        8.74      1.23 o 
   3   4  11       49.51       52.93      2.50 o 
   4   4  11       72.89       77.80      4.35 o 
   5   4  11        4.60        5.81      1.65 o 
   6   4  11      344.75      362.29      9.04 o 
   7   4  11      123.98      130.00      7.62 o 
   8   4  11        5.75        3.33      2.66 o 
  -9   5  11        9.10       12.37      1.58 o 
  -8   5  11       28.93       28.78      2.09 o 
  -7   5  11      267.19      285.88      5.00 o 
  -6   5  11        0.45       -0.05      0.98 o 
  -5   5  11      134.15      127.49      3.06 o 
  -4   5  11       12.87       11.77      1.25 o 
  -3   5  11       16.58       19.68      1.75 o 
  -2   5  11      126.59      131.17      3.02 o 
  -1   5  11        7.76        8.72      1.11 o 
   0   5  11       26.94       28.83      1.76 o 
   1   5  11     2181.84     2191.19     26.66 o 
   2   5  11      293.72      298.04      5.29 o 
   3   5  11       80.39       80.50      2.55 o 
   4   5  11       20.24       25.42      1.69 o 
   5   5  11      315.77      328.82      9.60 o 
   6   5  11        4.49        3.61      1.88 o 
   7   5  11        1.41        4.02      1.96 o 
   8   5  11      119.76      121.21      6.66 o 
  -9   6  11       70.33       71.03      2.49 o 
  -8   6  11       78.28       81.91      4.89 o 
  -7   6  11      115.74      125.32      3.47 o 
  -6   6  11       11.91       12.18      2.13 o 
  -5   6  11      433.71      436.98      7.27 o 
  -4   6  11       59.53       62.74      2.56 o 
  -3   6  11      131.51      136.87      3.44 o 
  -2   6  11       89.97       91.38      2.82 o 
  -1   6  11      456.47      467.43      6.78 o 
   0   6  11        0.06       -1.20      0.86 o 
   1   6  11       88.06       94.91      2.88 o 
   2   6  11      160.65      156.23      4.82 o 
   3   6  11      255.68      259.61      5.71 o 
   4   6  11      423.50      420.61      9.10 o 
   5   6  11        9.13       12.01      1.71 o 
   6   6  11        0.50        0.22      1.67 o 
   7   6  11      261.41      246.60      7.77 o 
   8   6  11       38.97       38.08      5.70 o 
  -9   7  11       83.03       96.52      4.82 o 
  -8   7  11        0.07       -1.49      2.34 o 
  -7   7  11       15.24       18.17      3.25 o 
  -6   7  11      133.57      145.58      4.48 o 
  -5   7  11      117.98      108.02      3.81 o 
  -4   7  11       82.84       82.71      3.32 o 
  -3   7  11      363.78      358.30      7.33 o 
  -2   7  11       54.44       52.09      2.81 o 
  -1   7  11        2.35        3.23      1.22 o 
   0   7  11      373.45      374.76      8.53 o 
   1   7  11       36.99       36.04      2.80 o 
   2   7  11      709.09      706.32     13.64 o 
   3   7  11       28.23       25.90      2.13 o 
   4   7  11      333.31      347.25      8.26 o 
   5   7  11      260.53      255.27      5.84 o 
   6   7  11       73.36       66.28      3.72 o 
   7   7  11       41.73       48.53      3.82 o 
   8   7  11       20.50       20.82      2.95 o 
  -8   8  11        3.15        4.01      2.11 o 
  -7   8  11        3.59        2.12      1.96 o 
  -6   8  11        1.67        1.53      1.94 o 
  -5   8  11       13.96       13.96      1.91 o 
  -4   8  11       11.76       12.74      2.57 o 
  -3   8  11       32.14       34.42      2.43 o 
  -2   8  11        0.01       -0.11      1.11 o 
  -1   8  11      118.42      119.55      3.42 o 
   0   8  11       49.64       42.39      2.90 o 
   1   8  11        0.00       -0.55      1.44 o 
   2   8  11        7.77        9.07      1.84 o 
   3   8  11       51.01       49.33      5.62 o 
   4   8  11      168.91      175.40     14.68 o 
   5   8  11       14.34       16.74      2.72 o 
   6   8  11        5.06        7.12      1.66 o 
   7   8  11       72.73       81.32      5.73 o 
  -8   9  11       81.66       80.29      4.53 o 
  -7   9  11       68.66       66.62      4.22 o 
  -6   9  11        1.31        0.26      1.45 o 
  -5   9  11        1.39        2.27      1.43 o 
  -4   9  11      158.65      162.11      4.71 o 
  -3   9  11      115.40      108.50      4.65 o 
  -2   9  11       35.09       34.55      2.36 o 
  -1   9  11       11.34       11.21      1.88 o 
   0   9  11      120.22      116.35      4.65 o 
   1   9  11      204.50      200.62      7.00 o 
   2   9  11       88.52       95.18      4.04 o 
   3   9  11       17.07       14.36      2.15 o 
   4   9  11       40.95       41.30      3.15 o 
   5   9  11       36.62       41.08      4.62 o 
   6   9  11        9.46       10.91      1.81 o 
   7   9  11       94.83       94.43      4.18 o 
  -7  10  11        1.75        4.36      1.99 o 
  -6  10  11       18.18       19.58      2.75 o 
  -5  10  11        0.08       -0.98      1.31 o 
  -4  10  11        1.59        2.74      1.52 o 
  -3  10  11        1.91        1.62      1.41 o 
  -2  10  11       61.10       62.75      3.06 o 
  -1  10  11       28.84       31.05      2.80 o 
   0  10  11       29.02       24.32      2.55 o 
   1  10  11        9.09        9.92      1.91 o 
   2  10  11       13.24       15.21      2.21 o 
   3  10  11        1.42        1.92      1.59 o 
   4  10  11       26.42       25.29      2.63 o 
   5  10  11        2.61        1.07      1.66 o 
   6  10  11       10.14       12.69      2.92 o 
  -7  11  11        0.12        0.14      1.83 o 
  -6  11  11       15.73       17.82      2.67 o 
  -5  11  11       27.39       26.61      2.65 o 
  -4  11  11       83.14       85.28      3.66 o 
  -3  11  11       77.34       87.24      3.73 o 
  -2  11  11        0.62        1.29      1.25 o 
  -1  11  11       22.05       27.09      2.56 o 
   0  11  11      194.83      190.00      5.83 o 
   1  11  11       66.67       67.85      3.83 o 
   2  11  11      118.04      111.70      4.54 o 
   3  11  11        0.14       -1.93      1.47 o 
   4  11  11      100.48      111.98      5.44 o 
   5  11  11        1.56        2.25      2.29 o 
  -6  12  11       19.29       20.70      2.92 o 
  -5  12  11        3.49        3.42      2.04 o 
  -4  12  11       80.31       85.55      4.18 o 
  -3  12  11       87.18       95.84      4.81 o 
  -2  12  11       87.26       88.90      3.55 o 
  -1  12  11      101.38      107.88      4.37 o 
   0  12  11       58.11       55.56      3.82 o 
   1  12  11       63.52       68.28      4.49 o 
   2  12  11        8.08        9.13      2.39 o 
   3  12  11      103.25      112.50      5.36 o 
   4  12  11       23.14       23.20      3.11 o 
   5  12  11        5.59        3.98      2.34 o 
  -5  13  11       71.30       86.36      4.73 o 
  -4  13  11      118.75      113.56      5.39 o 
  -3  13  11       43.41       47.18      3.88 o 
  -2  13  11      102.20      106.19      4.08 o 
  -1  13  11      192.81      192.94     12.28 o 
   0  13  11      368.43      380.31     10.57 o 
   1  13  11      143.31      153.62      6.17 o 
   2  13  11        7.56        3.66      2.01 o 
   3  13  11       13.88       13.09      3.03 o 
  -3  14  11        1.02        0.96      1.90 o 
  -2  14  11       91.06       95.10      3.95 o 
  -1  14  11       86.59       83.09      4.88 o 
   0  14  11      123.06      129.02      9.18 o 
   1  14  11       37.73       37.78      3.63 o 
   2  14  11        7.13        3.89      2.33 o 
  -9   0  12       23.16       22.72      4.14 o 
  -8   0  12      766.81      792.23     25.08 o 
  -7   0  12      293.65      298.09     12.10 o 
  -6   0  12        5.40        5.06      2.22 o 
  -5   0  12       25.45       28.56      4.99 o 
  -4   0  12      317.86      325.73      9.80 o 
  -3   0  12      234.60      221.27     18.05 o 
  -2   0  12       27.64       21.83      2.92 o 
  -1   0  12      733.51      684.71     16.21 o 
   0   0  12        0.40       -0.81      2.85 o 
   1   0  12      355.17      364.91     13.98 o 
   2   0  12      101.00       92.16      4.53 o 
   3   0  12       96.02      111.58      6.59 o 
   4   0  12       27.80       23.97      3.70 o 
   5   0  12       21.01       17.54      3.40 o 
   6   0  12      130.29      130.89      7.33 o 
   7   0  12       35.90       36.11      4.51 o 
  -9   1  12       33.71       28.10      3.18 o 
  -8   1  12       47.48       50.50      6.10 o 
  -7   1  12      320.56      337.26      7.34 o 
  -6   1  12        0.87       -0.05      1.74 o 
  -5   1  12       26.05       22.31      2.15 o 
  -4   1  12      255.22      249.19      5.81 o 
  -3   1  12      446.12      442.29      8.39 o 
  -2   1  12       10.37       11.94      1.76 o 
  -1   1  12       21.25       23.86      2.09 o 
   0   1  12      576.10      556.94     11.62 o 
   1   1  12       46.41       44.95      2.58 o 
   2   1  12      163.05      164.83      4.41 o 
   3   1  12      415.14      415.99     12.01 o 
   4   1  12      192.95      193.14      6.28 o 
   5   1  12        6.08        6.39      1.91 o 
   6   1  12       71.64       64.24      3.74 o 
   7   1  12       63.15       64.45      3.81 o 
  -8   2  12       19.57       18.92      2.67 o 
  -7   2  12        1.36        1.19      1.94 o 
  -6   2  12       36.76       36.22      2.54 o 
  -5   2  12       65.05       65.39      3.65 o 
  -4   2  12      414.56      410.85      8.06 o 
  -3   2  12       34.94       39.13      2.51 o 
  -2   2  12      469.18      445.22      8.35 o 
  -1   2  12        5.27        4.43      1.29 o 
   0   2  12        0.77        1.42      1.22 o 
   1   2  12        0.02        0.75      1.03 o 
   2   2  12      287.57      276.13      6.87 o 
   3   2  12       87.00       98.15      3.39 o 
   4   2  12        4.53        6.60      2.81 o 
   5   2  12        0.06        0.59      1.26 o 
   6   2  12       64.14       56.31      2.86 o 
   7   2  12       19.23       17.53      2.48 o 
  -8   3  12       27.79       31.46      5.29 o 
  -7   3  12        1.99        1.52      1.75 o 
  -6   3  12       81.15       84.01      3.43 o 
  -5   3  12        8.97        7.80      1.69 o 
  -4   3  12      335.17      343.80      5.59 o 
  -3   3  12       50.51       52.00      2.40 o 
  -2   3  12      169.92      164.12      3.50 o 
  -1   3  12       23.15       23.13      1.59 o 
   0   3  12      258.93      265.64      5.04 o 
   1   3  12        2.52        3.31      1.15 o 
   2   3  12      133.84      133.68      3.66 o 
   3   3  12       23.98       25.22      1.93 o 
   4   3  12       41.85       42.63      2.57 o 
   5   3  12       17.09       14.23      1.85 o 
   6   3  12        1.50        4.15      2.09 o 
   7   3  12      116.97      123.67      5.10 o 
  -8   4  12       27.38       29.41      3.01 o 
  -7   4  12        1.80        1.46      1.80 o 
  -6   4  12       33.37       32.88      1.87 o 
  -5   4  12      224.56      231.24      4.38 o 
  -4   4  12        4.45        4.59      1.19 o 
  -3   4  12      107.69      107.76      2.87 o 
  -2   4  12       70.83       70.39      2.41 o 
  -1   4  12       14.83       19.53      1.51 o 
   0   4  12       21.32       21.22      1.46 o 
   1   4  12        1.99        1.49      1.01 o 
   2   4  12       87.90       91.48      3.91 o 
   3   4  12      107.47      103.89      3.29 o 
   4   4  12      202.24      203.94      4.68 o 
   5   4  12        5.09        5.14      1.49 o 
   6   4  12       82.70       86.09      5.92 o 
   7   4  12       67.16       68.95      4.33 o 
  -8   5  12        1.25        1.23      1.75 o 
  -7   5  12        0.22       -0.59      1.16 o 
  -6   5  12        5.37        5.28      1.42 o 
  -5   5  12       51.28       50.27      2.21 o 
  -4   5  12       11.04        9.63      1.33 o 
  -3   5  12      107.48      108.26      2.88 o 
  -2   5  12       71.77       70.19      2.43 o 
  -1   5  12       43.55       42.36      2.13 o 
   0   5  12      181.90      183.23      4.56 o 
   1   5  12       73.65       71.82      2.41 o 
   2   5  12       37.91       38.59      2.07 o 
   3   5  12        1.29        2.74      1.24 o 
   4   5  12       95.51       99.04      4.82 o 
   5   5  12        0.07       -0.79      1.75 o 
   6   5  12      228.02      230.40      7.48 o 
   7   5  12       12.63       11.49      4.92 o 
  -8   6  12       43.84       54.13      3.24 o 
  -7   6  12        1.28        3.12      1.31 o 
  -6   6  12       50.99       51.25      2.70 o 
  -5   6  12       17.33       21.45      1.81 o 
  -4   6  12      260.66      267.21      5.31 o 
  -3   6  12        8.29        7.21      1.36 o 
  -2   6  12      371.97      371.61      5.88 o 
  -1   6  12        0.30       -0.96      0.96 o 
   0   6  12       99.22       95.03      3.08 o 
   1   6  12      426.65      413.02      8.30 o 
   2   6  12       93.21       93.44      3.40 o 
   3   6  12      116.85      113.54      3.77 o 
   4   6  12      218.03      225.31      9.24 o 
   5   6  12       17.30       20.86      3.07 o 
   6   6  12      138.03      135.41      5.68 o 
  -7   7  12       74.55       71.40      4.34 o 
  -6   7  12       59.60       61.57      4.16 o 
  -5   7  12       77.65       82.44      4.56 o 
  -4   7  12       12.81       15.30      2.03 o 
  -3   7  12      136.41      137.62      8.13 o 
  -2   7  12       18.31       16.53      2.04 o 
  -1   7  12       72.98       74.13      3.34 o 
   0   7  12       29.46       28.77      2.34 o 
   1   7  12      112.35      115.65      4.50 o 
   2   7  12       81.45       78.04      3.30 o 
   3   7  12       69.89       69.43      3.33 o 
   4   7  12      536.50      542.98      9.85 o 
   5   7  12        2.72        2.89      1.75 o 
   6   7  12       57.77       49.15      3.95 o 
  -7   8  12      108.40      104.74      5.09 o 
  -6   8  12        6.80        4.81      2.92 o 
  -5   8  12      131.97      124.13      4.77 o 
  -4   8  12      357.69      366.86      9.43 o 
  -3   8  12       65.59       71.68      3.48 o 
  -2   8  12      204.13      214.36      5.58 o 
  -1   8  12       91.21       95.48      3.61 o 
   0   8  12       89.34       96.21      3.63 o 
   1   8  12      218.85      217.11      6.34 o 
   2   8  12       56.62       57.01      3.58 o 
   3   8  12       33.88       31.94      2.91 o 
   4   8  12        0.35        1.84      1.48 o 
   5   8  12       88.39       90.36      3.98 o 
  -6   9  12      181.46      186.54      7.58 o 
  -5   9  12        3.59        3.44      2.00 o 
  -4   9  12       91.19       93.65      4.30 o 
  -3   9  12      190.30      205.55      6.19 o 
  -2   9  12      165.86      159.25      9.20 o 
  -1   9  12       54.84       56.92      3.09 o 
   0   9  12       71.00       75.88      5.03 o 
   1   9  12       48.33       57.97      3.64 o 
   2   9  12        6.09        3.08      1.81 o 
   3   9  12      453.70      444.78     12.00 o 
   4   9  12        9.21       11.42      2.64 o 
   5   9  12      184.50      185.50      7.09 o 
  -5  10  12       42.03       45.41      6.88 o 
  -4  10  12       45.09       42.05      3.71 o 
  -3  10  12        0.90        1.21      2.37 o 
  -2  10  12      176.99      179.16      6.74 o 
  -1  10  12      131.44      130.91      5.31 o 
   0  10  12       51.66       51.19      6.84 o 
   1  10  12       20.16       17.16      2.80 o 
   2  10  12      183.69      199.36      7.26 o 
   3  10  12        1.16        0.40      2.02 o 
   4  10  12       36.13       34.08      3.64 o 
  -4  11  12      182.04      187.12      7.21 o 
  -3  11  12       74.01       81.87      5.18 o 
  -2  11  12      298.33      308.66      7.62 o 
  -1  11  12      163.38      177.88      6.40 o 
   0  11  12       58.78       54.47      4.18 o 
   1  11  12      102.49      100.81      5.13 o 
   2  11  12       11.52       13.23      2.66 o 
   3  11  12       71.84       65.61      4.69 o 
  -2  12  12      238.86      234.45      9.10 o 
  -1  12  12        0.03        1.98      1.57 o 
   0  12  12        2.76        1.40      3.11 o 
   1  12  12        4.60        0.92      2.09 o 
  -7   1  13      709.17      708.11     16.35 o 
  -6   1  13       25.93       28.22      7.62 o 
  -5   1  13       50.05       55.96      3.90 o 
  -4   1  13       54.44       48.81      2.91 o 
  -3   1  13        5.97        6.04      1.71 o 
  -2   1  13       15.04       15.13      1.98 o 
  -1   1  13        1.48        0.04      1.92 o 
   0   1  13       27.31       25.27      2.21 o 
   1   1  13       94.54      100.46      3.91 o 
   2   1  13        2.50        4.27      1.63 o 
   3   1  13        4.93        3.18      1.83 o 
   4   1  13        8.16        7.70      2.09 o 
   5   1  13        2.11       -2.12      1.81 o 
  -7   2  13       94.99       91.70      4.65 o 
  -6   2  13      150.00      154.32      5.93 o 
  -5   2  13      208.37      209.75      6.91 o 
  -4   2  13       11.50       11.84      2.37 o 
  -3   2  13        2.51        2.51      1.47 o 
  -2   2  13        6.14        5.13      1.58 o 
  -1   2  13       23.51       24.67      2.22 o 
   0   2  13       11.33        9.40      1.67 o 
   1   2  13        0.78       -0.08      1.48 o 
   2   2  13       56.67       58.28      3.38 o 
   3   2  13        7.19        8.84      2.11 o 
   4   2  13        9.81        7.62      4.85 o 
   5   2  13        1.10        2.61      1.86 o 
  -6   3  13      128.18      128.20      5.36 o 
  -5   3  13       51.05       49.69      3.67 o 
  -4   3  13       29.81       25.98      2.53 o 
  -3   3  13       19.99       22.64      2.21 o 
  -2   3  13       20.28       18.05      1.99 o 
  -1   3  13       14.27       14.04      1.88 o 
   0   3  13        6.84        8.10      1.38 o 
   1   3  13      136.09      149.62      3.98 o 
   2   3  13       39.46       42.85      2.42 o 
   3   3  13       37.11       40.43      2.37 o 
   4   3  13       44.88       42.66      2.62 o 
   5   3  13      135.35      134.57      5.22 o 
  -6   4  13      168.17      158.82      5.92 o 
  -5   4  13        7.40        5.62      1.97 o 
  -4   4  13        0.66        1.07      1.59 o 
  -3   4  13        5.31        3.87      1.27 o 
  -2   4  13        4.31        2.87      1.61 o 
  -1   4  13        0.43       -1.65      1.11 o 
   0   4  13       29.30       32.51      2.52 o 
   1   4  13      425.62      437.92      7.90 o 
   2   4  13        0.44       -0.83      1.21 o 
   3   4  13       33.66       31.91      2.16 o 
   4   4  13        0.00        0.06      1.82 o 
   5   4  13       36.68       41.44      3.43 o 
  -6   5  13        7.05        5.51      2.08 o 
  -5   5  13       77.18       78.09      3.20 o 
  -4   5  13      240.47      260.88      5.50 o 
  -3   5  13      156.60      155.47      3.79 o 
  -2   5  13       94.05       95.34      2.87 o 
  -1   5  13        1.30        1.63      1.11 o 
   0   5  13       80.21       91.63      3.21 o 
   1   5  13       89.51       97.28      3.26 o 
   2   5  13       29.35       31.06      2.71 o 
   3   5  13      513.30      490.23     13.66 o 
   4   5  13      507.82      501.38     12.42 o 
  -5   6  13      256.94      275.00      6.86 o 
  -4   6  13      125.39      129.15      5.08 o 
  -3   6  13       48.21       44.92      2.75 o 
  -2   6  13      136.52      143.11      4.33 o 
  -1   6  13        0.04       -0.61      1.53 o 
   0   6  13        7.79        8.98      1.82 o 
   1   6  13       12.59       16.82      1.79 o 
   2   6  13      107.76      102.55      4.87 o 
   3   6  13       24.72       24.00      2.95 o 
   4   6  13       15.75       13.05      2.50 o 
  -5   7  13      218.71      228.24      7.65 o 
  -4   7  13        0.39        1.56      1.94 o 
  -3   7  13      153.10      156.32      5.68 o 
  -2   7  13       10.17        9.07      2.44 o 
  -1   7  13       47.71       49.42      4.18 o 
   0   7  13      373.79      387.53      7.65 o 
   1   7  13       39.06       45.82      3.19 o 
   2   7  13       51.78       44.97      3.16 o 
   3   7  13      181.83      178.17      9.21 o 
  -4   8  13        1.70        1.65      2.10 o 
  -3   8  13      169.74      167.18      7.81 o 
  -2   8  13        0.48        0.44      2.77 o 
  -1   8  13      113.99      116.90      9.99 o 
   0   8  13       13.70       17.19      2.36 o 
   1   8  13       16.30       22.77      3.32 o 
   2   8  13        0.48        0.42      2.03 o 
  -2   9  13      246.63      269.47     13.13 o 
  -1   9  13       12.20       10.47      2.64 o 
   0   9  13        4.77        6.73      1.95 o 
   1   9  13        7.43        7.64      2.05 o 
  -4   0  14       46.20       48.09      5.33 o 
  -3   0  14      230.09      257.64     11.32 o 
  -2   0  14      320.57      298.85     12.36 o 
  -1   0  14      194.41      181.50      9.10 o 
   0   0  14      368.72      355.09     13.76 o 
   1   0  14        0.18        0.44      2.52 o 
   2   0  14      163.71      153.90      8.21 o 
  -3   1  14       75.79       75.31      4.92 o 
  -2   1  14       32.56       30.17      3.40 o 
  -1   1  14       94.54       96.46      4.68 o 
   0   1  14       84.42       82.57      4.34 o 
   1   1  14        0.05       -0.10      1.80 o 
   2   1  14        0.94       -1.32      1.85 o 
  -3   2  14       11.94       11.45      3.48 o 
  -2   2  14      125.16      118.17      5.14 o 
  -1   2  14       25.51       23.49      2.88 o 
   0   2  14       28.48       22.16      2.81 o 
   1   2  14      139.26      136.37      5.49 o 
   2   2  14      173.69      171.69      6.77 o 
  -3   3  14       34.14       41.01      3.54 o 
  -2   3  14      172.59      176.84      6.27 o 
  -1   3  14       43.84       47.37      6.03 o 
   0   3  14        3.06        2.11      4.14 o 
   1   3  14        0.83        2.52      1.88 o 
  -2   4  14       97.74      105.21      4.76 o 
  -1   4  14       79.70       71.67     15.21 o 
   0   4  14       36.15       34.55      3.15 o 
   1   4  14       74.14       74.37      4.19 o 
                                                 
